# Supplementary material for: AKT signaling is associated with epigenetic reprogramming via the upregulation of TET and its cofactor, alpha-ketoglutarate during iPSC generation
Source: Stem Cell Res Ther. 2021 Sep 25;12:510. doi: 10.1186/s13287-021-02578-1 (PMC8467031; doi:10.1186/s13287-021-02578-1)
Supplement: Supplementary file 1 — Additional file 1: Data 1 : Metabolome data for OSKA − 4OHT and OSKA + 4OHT at 10 dpi. [file 13287_2021_2578_MOESM1_ESM.xlsx]

## Sheet: Graph results
	AA001_cis-Aconitate
	Category1	Category2	FileName	Area	ISTD	Area / ISTD ①	unit_x000D_ =	① / unit	Area(12C)	Area(12C) / ISTD ②	② / unit	13C / 12C
	(-)4OHT		Sekita_6	27019497	5124062104	0.00527306	256.88	0.0205273
	(-)4OHT		Sekita_7	25542796	4913033647	0.00519899	262.04	0.0198404
	(-)4OHT		Sekita_8	23645084	3931581878	0.00601414	230.16	0.0261303
	(+)4OHT		Sekita_9	116666730	3767021093	0.0309706	628.92	0.049244
	(+)4OHT		Sekita_10	79758704	2669212100	0.029881	621.56	0.0480742
	(+)4OHT		Sekita_11	99990723	2838723005	0.0352238	561.63	0.0627172
	AA001_cis-Aconitate_[13C]2
	Category1	Category2	FileName	Area	ISTD	Area / ISTD ①	unit_x000D_ =	① / unit	Area(12C)	Area(12C) / ISTD ②	② / unit	13C / 12C
	(-)4OHT		Sekita_6	25648575	5124062104	0.00500552	256.88	0.0194858	27019497	0.00527306	0.0205273	0.949262
	(-)4OHT		Sekita_7	23360359	4913033647	0.00475477	262.04	0.0181452	25542796	0.00519899	0.0198404	0.914558
	(-)4OHT		Sekita_8	19264472	3931581878	0.00489993	230.16	0.0212892	23645084	0.00601414	0.0261303	0.814735
	(+)4OHT		Sekita_9	63090933	3767021093	0.0167482	628.92	0.0266301	116666730	0.0309706	0.049244	0.540779
	(+)4OHT		Sekita_10	41588683	2669212100	0.0155809	621.56	0.0250674	79758704	0.029881	0.0480742	0.521431
	(+)4OHT		Sekita_11	52472728	2838723005	0.0184846	561.63	0.0329125	99990723	0.0352238	0.0627172	0.524776
	AA002_N-Acetyl-L-glutamic_Acid
	Category1	Category2	FileName	Area	ISTD	Area / ISTD ①	unit_x000D_ =	① / unit	Area(12C)	Area(12C) / ISTD ②	② / unit	13C / 12C
	(-)4OHT		Sekita_6	894941057	5124062104	0.174655	256.88	0.679907
	(-)4OHT		Sekita_7	866856905	4913033647	0.17644	262.04	0.673333
	(-)4OHT		Sekita_8	974807444	3931581878	0.247943	230.16	1.07726
	(+)4OHT		Sekita_9	2575483776	3767021093	0.683692	628.92	1.08709
	(+)4OHT		Sekita_10	2084515911	2669212100	0.780948	621.56	1.25643
	(+)4OHT		Sekita_11	2036843693	2838723005	0.717521	561.63	1.27757
	AA002_N-Acetyl-L-glutamic_Acid_[13C]2
	Category1	Category2	FileName	Area	ISTD	Area / ISTD ①	unit_x000D_ =	① / unit	Area(12C)	Area(12C) / ISTD ②	② / unit	13C / 12C
	(-)4OHT		Sekita_6	130936539	5124062104	0.0255533	256.88	0.0994755	894941057	0.174655	0.679907	0.146307
	(-)4OHT		Sekita_7	129780234	4913033647	0.0264155	262.04	0.100807	866856905	0.17644	0.673333	0.149714
	(-)4OHT		Sekita_8	150561789	3931581878	0.0382955	230.16	0.166386	974807444	0.247943	1.07726	0.154453
	(+)4OHT		Sekita_9	195643420	3767021093	0.0519358	628.92	0.0825794	2575483776	0.683692	1.08709	0.0759638
	(+)4OHT		Sekita_10	157603813	2669212100	0.0590451	621.56	0.094995	2084515911	0.780948	1.25643	0.0756069
	(+)4OHT		Sekita_11	160212108	2838723005	0.0564381	561.63	0.10049	2036843693	0.717521	1.27757	0.078657
	AA003_Adenylosuccinate
	Category1	Category2	FileName	Area	ISTD	Area / ISTD ①	unit_x000D_ =	① / unit	Area(12C)	Area(12C) / ISTD ②	② / unit	13C / 12C
	(-)4OHT		Sekita_6	181306	5124062104	3.53833e-05	256.88	0.000137742
	(-)4OHT		Sekita_7	138263	4913033647	2.81421e-05	262.04	0.000107396
	(-)4OHT		Sekita_8	512342	3931581878	0.000130314	230.16	0.000566191
	(+)4OHT		Sekita_9	12134172	3767021093	0.00322116	628.92	0.00512173
	(+)4OHT		Sekita_10	7357835	2669212100	0.00275656	621.56	0.0044349
	(+)4OHT		Sekita_11	7012108	2838723005	0.00247016	561.63	0.0043982
	AA004_Arginosuccinate
	Category1	Category2	FileName	Area	ISTD	Area / ISTD ①	unit_x000D_ =	① / unit	Area(12C)	Area(12C) / ISTD ②	② / unit	13C / 12C
	(-)4OHT		Sekita_6	N/F	5124062104	0	256.88	0
	(-)4OHT		Sekita_7	N/F	4913033647	0	262.04	0
	(-)4OHT		Sekita_8	N/F	3931581878	0	230.16	0
	(+)4OHT		Sekita_9	N/F	3767021093	0	628.92	0
	(+)4OHT		Sekita_10	N/F	2669212100	0	621.56	0
	(+)4OHT		Sekita_11	N/F	2838723005	0	561.63	0
	AA005_Acetoacetate
	Category1	Category2	FileName	Area	ISTD	Area / ISTD ①	unit_x000D_ =	① / unit	Area(12C)	Area(12C) / ISTD ②	② / unit	13C / 12C
	(-)4OHT		Sekita_6	337196	5124062104	6.58064e-05	256.88	0.000256176
	(-)4OHT		Sekita_7	1729761	4913033647	0.000352076	262.04	0.0013436
	(-)4OHT		Sekita_8	1840757	3931581878	0.000468198	230.16	0.00203423
	(+)4OHT		Sekita_9	229262	3767021093	6.08603e-05	628.92	9.67695e-05
	(+)4OHT		Sekita_10	554685	2669212100	0.000207809	621.56	0.000334334
	(+)4OHT		Sekita_11	1086743	2838723005	0.000382828	561.63	0.000681638
	AA005_Acetoacetate_[13C]2
	Category1	Category2	FileName	Area	ISTD	Area / ISTD ①	unit_x000D_ =	① / unit	Area(12C)	Area(12C) / ISTD ②	② / unit	13C / 12C
	(-)4OHT		Sekita_6	54654	5124062104	1.06661e-05	256.88	4.15219e-05	337196	6.58064e-05	0.000256176	0.162084
	(-)4OHT		Sekita_7	25007	4913033647	5.08993e-06	262.04	1.94243e-05	1729761	0.000352076	0.0013436	0.0144569
	(-)4OHT		Sekita_8	100656	3931581878	2.56019e-05	230.16	0.000111235	1840757	0.000468198	0.00203423	0.0546819
	(+)4OHT		Sekita_9	13987	3767021093	3.71301e-06	628.92	5.90379e-06	229262	6.08603e-05	9.67695e-05	0.0610088
	(+)4OHT		Sekita_10	14855	2669212100	5.56531e-06	621.56	8.95378e-06	554685	0.000207809	0.000334334	0.026781
	(+)4OHT		Sekita_11	55152	2838723005	1.94285e-05	561.63	3.4593e-05	1086743	0.000382828	0.000681638	0.0507498
	AA006_N-Acetyl-α-D-glucosamine_1-phosphate
	Category1	Category2	FileName	Area	ISTD	Area / ISTD ①	unit_x000D_ =	① / unit	Area(12C)	Area(12C) / ISTD ②	② / unit	13C / 12C
	(-)4OHT		Sekita_6	26259708	5124062104	0.00512478	256.88	0.0199501
	(-)4OHT		Sekita_7	24866853	4913033647	0.0050614	262.04	0.0193154
	(-)4OHT		Sekita_8	32231601	3931581878	0.00819813	230.16	0.0356192
	(+)4OHT		Sekita_9	118079820	3767021093	0.0313457	628.92	0.0498405
	(+)4OHT		Sekita_10	107388163	2669212100	0.0402322	621.56	0.0647277
	(+)4OHT		Sekita_11	139269343	2838723005	0.0490606	561.63	0.0873539
	AA007_N-Acetyl-D-glucosamine_6-phosphate
	Category1	Category2	FileName	Area	ISTD	Area / ISTD ①	unit_x000D_ =	① / unit	Area(12C)	Area(12C) / ISTD ②	② / unit	13C / 12C
	(-)4OHT		Sekita_6	11335323	5124062104	0.00221218	256.88	0.00861171
	(-)4OHT		Sekita_7	10755498	4913033647	0.00218918	262.04	0.00835436
	(-)4OHT		Sekita_8	11428022	3931581878	0.00290672	230.16	0.0126291
	(+)4OHT		Sekita_9	28751138	3767021093	0.00763233	628.92	0.0121356
	(+)4OHT		Sekita_10	21841937	2669212100	0.00818292	621.56	0.0131651
	(+)4OHT		Sekita_11	24880364	2838723005	0.00876463	561.63	0.0156057
	AA008_N-Acetylneuraminic_acid
	Category1	Category2	FileName	Area	ISTD	Area / ISTD ①	unit_x000D_ =	① / unit	Area(12C)	Area(12C) / ISTD ②	② / unit	13C / 12C
	(-)4OHT		Sekita_6	137787736	5124062104	0.0268903	256.88	0.104681
	(-)4OHT		Sekita_7	127964992	4913033647	0.026046	262.04	0.0993971
	(-)4OHT		Sekita_8	144164355	3931581878	0.0366683	230.16	0.159316
	(+)4OHT		Sekita_9	257276304	3767021093	0.068297	628.92	0.108594
	(+)4OHT		Sekita_10	218129358	2669212100	0.0817205	621.56	0.131476
	(+)4OHT		Sekita_11	254577147	2838723005	0.0896802	561.63	0.159678
	AA009_N-α-Acetyl-L-methionine_sulfoxide
	Category1	Category2	FileName	Area	ISTD	Area / ISTD ①	unit_x000D_ =	① / unit	Area(12C)	Area(12C) / ISTD ②	② / unit	13C / 12C
	(-)4OHT		Sekita_6	50101	5124062104	9.77759e-06	256.88	3.80629e-05
	(-)4OHT		Sekita_7	52389	4913033647	1.06633e-05	262.04	4.06933e-05
	(-)4OHT		Sekita_8	37402	3931581878	9.51322e-06	230.16	4.13331e-05
	(+)4OHT		Sekita_9	256171	3767021093	6.80036e-05	628.92	0.000108128
	(+)4OHT		Sekita_10	204796	2669212100	7.67253e-05	621.56	0.00012344
	(+)4OHT		Sekita_11	968535	2838723005	0.000341187	561.63	0.000607494
	AA011_N-Acetylaspartate
	Category1	Category2	FileName	Area	ISTD	Area / ISTD ①	unit_x000D_ =	① / unit	Area(12C)	Area(12C) / ISTD ②	② / unit	13C / 12C
	(-)4OHT		Sekita_6	4160661377	5124062104	0.811985	256.88	3.16095
	(-)4OHT		Sekita_7	4490125092	4913033647	0.913921	262.04	3.48772
	(-)4OHT		Sekita_8	4339933170	3931581878	1.10386	230.16	4.79607
	(+)4OHT		Sekita_9	23462850334	3767021093	6.22849	628.92	9.90347
	(+)4OHT		Sekita_10	18612069750	2669212100	6.97287	621.56	11.2183
	(+)4OHT		Sekita_11	20606487256	2838723005	7.25907	561.63	12.925
	AA011_N-Acetylaspartate_[13C]2
	Category1	Category2	FileName	Area	ISTD	Area / ISTD ①	unit_x000D_ =	① / unit	Area(12C)	Area(12C) / ISTD ②	② / unit	13C / 12C
	(-)4OHT		Sekita_6	1003202063	5124062104	0.195783	256.88	0.762156	4160661377	0.811985	3.16095	0.241116
	(-)4OHT		Sekita_7	1099343344	4913033647	0.223761	262.04	0.853918	4490125092	0.913921	3.48772	0.244836
	(-)4OHT		Sekita_8	1075982050	3931581878	0.273677	230.16	1.18907	4339933170	1.10386	4.79607	0.247926
	(+)4OHT		Sekita_9	1873135128	3767021093	0.497246	628.92	0.790634	23462850334	6.22849	9.90347	0.0798341
	(+)4OHT		Sekita_10	1537877495	2669212100	0.576154	621.56	0.926948	18612069750	6.97287	11.2183	0.082628
	(+)4OHT		Sekita_11	1788082053	2838723005	0.62989	561.63	1.12154	20606487256	7.25907	12.925	0.0867728
	AA012_N-Acetyl-Asp-Glu
	Category1	Category2	FileName	Area	ISTD	Area / ISTD ①	unit_x000D_ =	① / unit	Area(12C)	Area(12C) / ISTD ②	② / unit	13C / 12C
	(-)4OHT		Sekita_6	1787273	5124062104	0.0003488	256.88	0.00135783
	(-)4OHT		Sekita_7	1594738	4913033647	0.000324593	262.04	0.00123872
	(-)4OHT		Sekita_8	1526142	3931581878	0.000388175	230.16	0.00168654
	(+)4OHT		Sekita_9	5675627	3767021093	0.00150666	628.92	0.00239563
	(+)4OHT		Sekita_10	5207950	2669212100	0.00195112	621.56	0.00313907
	(+)4OHT		Sekita_11	4826621	2838723005	0.00170028	561.63	0.0030274
	AA013_ADP-ribose
	Category1	Category2	FileName	Area	ISTD	Area / ISTD ①	unit_x000D_ =	① / unit	Area(12C)	Area(12C) / ISTD ②	② / unit	13C / 12C
	(-)4OHT		Sekita_6	22365625	5124062104	0.00436482	256.88	0.0169917
	(-)4OHT		Sekita_7	22076873	4913033647	0.00449353	262.04	0.0171483
	(-)4OHT		Sekita_8	21938615	3931581878	0.0055801	230.16	0.0242444
	(+)4OHT		Sekita_9	66954572	3767021093	0.0177739	628.92	0.028261
	(+)4OHT		Sekita_10	24379684	2669212100	0.00913366	621.56	0.0146947
	(+)4OHT		Sekita_11	45222223	2838723005	0.0159305	561.63	0.0283647
	AA014n_Ascorbic_acid
	Category1	Category2	FileName	Area	ISTD	Area / ISTD ①	unit_x000D_ =	① / unit	Area(12C)	Area(12C) / ISTD ②	② / unit	13C / 12C
	(-)4OHT		Sekita_6	1701071	5124062104	0.000331977	256.88	0.00129234
	(-)4OHT		Sekita_7	1439278	4913033647	0.000292951	262.04	0.00111796
	(-)4OHT		Sekita_8	2290862	3931581878	0.000582682	230.16	0.00253164
	(+)4OHT		Sekita_9	3356032	3767021093	0.000890898	628.92	0.00141655
	(+)4OHT		Sekita_10	1996062	2669212100	0.000747809	621.56	0.00120312
	(+)4OHT		Sekita_11	128846497	2838723005	0.0453889	561.63	0.0808164
	AC002_Carbamoyl-DL-aspartic_acid
	Category1	Category2	FileName	Area	ISTD	Area / ISTD ①	unit_x000D_ =	① / unit	Area(12C)	Area(12C) / ISTD ②	② / unit	13C / 12C
	(-)4OHT		Sekita_6	65958062	5124062104	0.0128722	256.88	0.0501099
	(-)4OHT		Sekita_7	58624395	4913033647	0.0119324	262.04	0.0455366
	(-)4OHT		Sekita_8	51589560	3931581878	0.0131218	230.16	0.0570118
	(+)4OHT		Sekita_9	207593023	3767021093	0.055108	628.92	0.0876232
	(+)4OHT		Sekita_10	157210615	2669212100	0.0588978	621.56	0.094758
	(+)4OHT		Sekita_11	146350825	2838723005	0.0515552	561.63	0.0917956
	AC003_Creatine_phosphate
	Category1	Category2	FileName	Area	ISTD	Area / ISTD ①	unit_x000D_ =	① / unit	Area(12C)	Area(12C) / ISTD ②	② / unit	13C / 12C
	(-)4OHT		Sekita_6	2215729483	5124062104	0.432417	256.88	1.68334
	(-)4OHT		Sekita_7	2133121922	4913033647	0.434176	262.04	1.65691
	(-)4OHT		Sekita_8	2169695231	3931581878	0.551863	230.16	2.39774
	(+)4OHT		Sekita_9	4025186890	3767021093	1.06853	628.92	1.699
	(+)4OHT		Sekita_10	3960253387	2669212100	1.48368	621.56	2.38702
	(+)4OHT		Sekita_11	4072861218	2838723005	1.43475	561.63	2.55462
	AC004_CMP-N-acetylneuraminate
	Category1	Category2	FileName	Area	ISTD	Area / ISTD ①	unit_x000D_ =	① / unit	Area(12C)	Area(12C) / ISTD ②	② / unit	13C / 12C
	(-)4OHT		Sekita_6	38428480	5124062104	0.00749961	256.88	0.029195
	(-)4OHT		Sekita_7	39348380	4913033647	0.00800898	262.04	0.030564
	(-)4OHT		Sekita_8	43300464	3931581878	0.0110135	230.16	0.0478515
	(+)4OHT		Sekita_9	106222069	3767021093	0.0281979	628.92	0.0448354
	(+)4OHT		Sekita_10	89226345	2669212100	0.033428	621.56	0.0537808
	(+)4OHT		Sekita_11	85477407	2838723005	0.0301112	561.63	0.053614
	AC005_L-Cysteine_S-sulfate
	Category1	Category2	FileName	Area	ISTD	Area / ISTD ①	unit_x000D_ =	① / unit	Area(12C)	Area(12C) / ISTD ②	② / unit	13C / 12C
	(-)4OHT		Sekita_6	138086	5124062104	2.69485e-05	256.88	0.000104907
	(-)4OHT		Sekita_7	191803	4913033647	3.90396e-05	262.04	0.000148983
	(-)4OHT		Sekita_8	211378	3931581878	5.37641e-05	230.16	0.000233594
	(+)4OHT		Sekita_9	57986	3767021093	1.53931e-05	628.92	2.44754e-05
	(+)4OHT		Sekita_10	61811	2669212100	2.3157e-05	621.56	3.72563e-05
	(+)4OHT		Sekita_11	1061460	2838723005	0.000373922	561.63	0.000665779
	AC007_Cysteic_acid
	Category1	Category2	FileName	Area	ISTD	Area / ISTD ①	unit_x000D_ =	① / unit	Area(12C)	Area(12C) / ISTD ②	② / unit	13C / 12C
	(-)4OHT		Sekita_6	9088312	5124062104	0.00177365	256.88	0.0069046
	(-)4OHT		Sekita_7	9843623	4913033647	0.00200357	262.04	0.00764606
	(-)4OHT		Sekita_8	9229894	3931581878	0.00234763	230.16	0.0102
	(+)4OHT		Sekita_9	14424511	3767021093	0.00382916	628.92	0.00608846
	(+)4OHT		Sekita_10	13180182	2669212100	0.00493785	621.56	0.00794429
	(+)4OHT		Sekita_11	12841246	2838723005	0.0045236	561.63	0.00805441
	AD001_DHAP +AG010_G3P
	Category1	Category2	FileName	Area	ISTD	Area / ISTD ①	unit_x000D_ =	① / unit	Area(12C)	Area(12C) / ISTD ②	② / unit	13C / 12C
	(-)4OHT		Sekita_6	72960869	5124062104	0.0142389	256.88	0.0554301
	(-)4OHT		Sekita_7	69573531	4913033647	0.014161	262.04	0.0540414
	(-)4OHT		Sekita_8	72359834	3931581878	0.0184048	230.16	0.0799651
	(+)4OHT		Sekita_9	591180941	3767021093	0.156936	628.92	0.249532
	(+)4OHT		Sekita_10	410804873	2669212100	0.153905	621.56	0.247611
	(+)4OHT		Sekita_11	352594821	2838723005	0.124209	561.63	0.221158
	AD001_DHAP +AG010_G3P_[13C]3
	Category1	Category2	FileName	Area	ISTD	Area / ISTD ①	unit_x000D_ =	① / unit	Area(12C)	Area(12C) / ISTD ②	② / unit	13C / 12C
	(-)4OHT		Sekita_6	3964565340	5124062104	0.773715	256.88	3.01197	72960869	0.0142389	0.0554301	54.3382
	(-)4OHT		Sekita_7	4019642274	4913033647	0.818159	262.04	3.12227	69573531	0.014161	0.0540414	57.7755
	(-)4OHT		Sekita_8	3867208074	3931581878	0.983626	230.16	4.27366	72359834	0.0184048	0.0799651	53.4441
	(+)4OHT		Sekita_9	38588304145	3767021093	10.2437	628.92	16.2878	591180941	0.156936	0.249532	65.2733
	(+)4OHT		Sekita_10	27286781434	2669212100	10.2228	621.56	16.447	410804873	0.153905	0.247611	66.4227
	(+)4OHT		Sekita_11	22160144780	2838723005	7.80638	561.63	13.8995	352594821	0.124209	0.221158	62.8488
	AD002_2,3-Diphosphoglycerate
	Category1	Category2	FileName	Area	ISTD	Area / ISTD ①	unit_x000D_ =	① / unit	Area(12C)	Area(12C) / ISTD ②	② / unit	13C / 12C
	(-)4OHT		Sekita_6	62973709	5124062104	0.0122898	256.88	0.0478426
	(-)4OHT		Sekita_7	57829879	4913033647	0.0117707	262.04	0.0449195
	(-)4OHT		Sekita_8	85115248	3931581878	0.0216491	230.16	0.0940611
	(+)4OHT		Sekita_9	154236134	3767021093	0.0409438	628.92	0.0651018
	(+)4OHT		Sekita_10	108457498	2669212100	0.0406328	621.56	0.0653723
	(+)4OHT		Sekita_11	112450157	2838723005	0.0396129	561.63	0.0705321
	AD002_2,3-Diphosphoglycerate_[13C]2
	Category1	Category2	FileName	Area	ISTD	Area / ISTD ①	unit_x000D_ =	① / unit	Area(12C)	Area(12C) / ISTD ②	② / unit	13C / 12C
	(-)4OHT		Sekita_6	4958675	5124062104	0.000967723	256.88	0.00376722	62973709	0.0122898	0.0478426	0.078742
	(-)4OHT		Sekita_7	4701940	4913033647	0.000957034	262.04	0.00365224	57829879	0.0117707	0.0449195	0.0813064
	(-)4OHT		Sekita_8	5892590	3931581878	0.00149878	230.16	0.00651192	85115248	0.0216491	0.0940611	0.0692307
	(+)4OHT		Sekita_9	8886732	3767021093	0.00235909	628.92	0.00375101	154236134	0.0409438	0.0651018	0.0576177
	(+)4OHT		Sekita_10	6332516	2669212100	0.00237243	621.56	0.00381689	108457498	0.0406328	0.0653723	0.0583871
	(+)4OHT		Sekita_11	6454568	2838723005	0.00227376	561.63	0.0040485	112450157	0.0396129	0.0705321	0.0573994
	AD003_Dihydroorotate
	Category1	Category2	FileName	Area	ISTD	Area / ISTD ①	unit_x000D_ =	① / unit	Area(12C)	Area(12C) / ISTD ②	② / unit	13C / 12C
	(-)4OHT		Sekita_6	376746	5124062104	7.35249e-05	256.88	0.000286223
	(-)4OHT		Sekita_7	67332	4913033647	1.37048e-05	262.04	5.23003e-05
	(-)4OHT		Sekita_8	66720	3931581878	1.69703e-05	230.16	7.37325e-05
	(+)4OHT		Sekita_9	N/F	3767021093	0	628.92	0
	(+)4OHT		Sekita_10	53019	2669212100	1.98632e-05	621.56	3.1957e-05
	(+)4OHT		Sekita_11	55588	2838723005	1.9582e-05	561.63	3.48665e-05
	AD004_2-Deoxy-glucose_6-phosphate
	Category1	Category2	FileName	Area	ISTD	Area / ISTD ①	unit_x000D_ =	① / unit	Area(12C)	Area(12C) / ISTD ②	② / unit	13C / 12C
	(-)4OHT		Sekita_6	10346	5124062104	2.0191e-06	256.88	7.8601e-06
	(-)4OHT		Sekita_7	4085	4913033647	8.31462e-07	262.04	3.17303e-06
	(-)4OHT		Sekita_8	11460	3931581878	2.91486e-06	230.16	1.26645e-05
	(+)4OHT		Sekita_9	17206	3767021093	4.56753e-06	628.92	7.26251e-06
	(+)4OHT		Sekita_10	101202	2669212100	3.79146e-05	621.56	6.0999e-05
	(+)4OHT		Sekita_11	62697	2838723005	2.20863e-05	561.63	3.93254e-05
	AD005n_3-Deoxyglucosone
	Category1	Category2	FileName	Area	ISTD	Area / ISTD ①	unit_x000D_ =	① / unit	Area(12C)	Area(12C) / ISTD ②	② / unit	13C / 12C
	(-)4OHT		Sekita_6	N/F	5124062104	0	256.88	0
	(-)4OHT		Sekita_7	66577	4913033647	1.35511e-05	262.04	5.17139e-05
	(-)4OHT		Sekita_8	365387	3931581878	9.29364e-05	230.16	0.00040379
	(+)4OHT		Sekita_9	306740	3767021093	8.14277e-05	628.92	0.000129472
	(+)4OHT		Sekita_10	N/F	2669212100	0	621.56	0
	(+)4OHT		Sekita_11	137797	2838723005	4.85419e-05	561.63	8.64304e-05
	AE001_Erythrose4-phosphate
	Category1	Category2	FileName	Area	ISTD	Area / ISTD ①	unit_x000D_ =	① / unit	Area(12C)	Area(12C) / ISTD ②	② / unit	13C / 12C
	(-)4OHT		Sekita_6	156943	5124062104	3.06286e-05	256.88	0.000119233
	(-)4OHT		Sekita_7	199079	4913033647	4.05206e-05	262.04	0.000154635
	(-)4OHT		Sekita_8	86679	3931581878	2.20469e-05	230.16	9.57892e-05
	(+)4OHT		Sekita_9	7710841	3767021093	0.00204693	628.92	0.00325468
	(+)4OHT		Sekita_10	4441331	2669212100	0.00166391	621.56	0.00267699
	(+)4OHT		Sekita_11	3395008	2838723005	0.00119596	561.63	0.00212945
	AE001_Erythrose4-phosphate_[13C]1
	Category1	Category2	FileName	Area	ISTD	Area / ISTD ①	unit_x000D_ =	① / unit	Area(12C)	Area(12C) / ISTD ②	② / unit	13C / 12C
	(-)4OHT		Sekita_6	N/F	5124062104	0	256.88	0	156943	3.06286e-05	0.000119233	0
	(-)4OHT		Sekita_7	N/F	4913033647	0	262.04	0	199079	4.05206e-05	0.000154635	0
	(-)4OHT		Sekita_8	N/F	3931581878	0	230.16	0	86679	2.20469e-05	9.57892e-05	0
	(+)4OHT		Sekita_9	N/F	3767021093	0	628.92	0	7710841	0.00204693	0.00325468	0
	(+)4OHT		Sekita_10	N/F	2669212100	0	621.56	0	4441331	0.00166391	0.00267699	0
	(+)4OHT		Sekita_11	N/F	2838723005	0	561.63	0	3395008	0.00119596	0.00212945	0
	AE001_Erythrose4-phosphate_[13C]2
	Category1	Category2	FileName	Area	ISTD	Area / ISTD ①	unit_x000D_ =	① / unit	Area(12C)	Area(12C) / ISTD ②	② / unit	13C / 12C
	(-)4OHT		Sekita_6	N/F	5124062104	0	256.88	0	156943	3.06286e-05	0.000119233	0
	(-)4OHT		Sekita_7	13034	4913033647	2.65294e-06	262.04	1.01242e-05	199079	4.05206e-05	0.000154635	0.0654715
	(-)4OHT		Sekita_8	4691	3931581878	1.19316e-06	230.16	5.18404e-06	86679	2.20469e-05	9.57892e-05	0.0541192
	(+)4OHT		Sekita_9	976002	3767021093	0.000259091	628.92	0.000411962	7710841	0.00204693	0.00325468	0.126575
	(+)4OHT		Sekita_10	464446	2669212100	0.000174001	621.56	0.000279943	4441331	0.00166391	0.00267699	0.104574
	(+)4OHT		Sekita_11	368192	2838723005	0.000129703	561.63	0.000230941	3395008	0.00119596	0.00212945	0.108451
	AE001_Erythrose4-phosphate_[13C]3
	Category1	Category2	FileName	Area	ISTD	Area / ISTD ①	unit_x000D_ =	① / unit	Area(12C)	Area(12C) / ISTD ②	② / unit	13C / 12C
	(-)4OHT		Sekita_6	1678085	5124062104	0.000327491	256.88	0.00127488	156943	3.06286e-05	0.000119233	10.6923
	(-)4OHT		Sekita_7	1520161	4913033647	0.000309414	262.04	0.00118079	199079	4.05206e-05	0.000154635	7.63597
	(-)4OHT		Sekita_8	1579849	3931581878	0.000401835	230.16	0.0017459	86679	2.20469e-05	9.57892e-05	18.2264
	(+)4OHT		Sekita_9	15717664	3767021093	0.00417244	628.92	0.00663429	7710841	0.00204693	0.00325468	2.03839
	(+)4OHT		Sekita_10	9369725	2669212100	0.0035103	621.56	0.00564756	4441331	0.00166391	0.00267699	2.10967
	(+)4OHT		Sekita_11	7291729	2838723005	0.00256867	561.63	0.00457359	3395008	0.00119596	0.00212945	2.14778
	AE001_Erythrose4-phosphate_[13C]4
	Category1	Category2	FileName	Area	ISTD	Area / ISTD ①	unit_x000D_ =	① / unit	Area(12C)	Area(12C) / ISTD ②	② / unit	13C / 12C
	(-)4OHT		Sekita_6	27188567	5124062104	0.00530606	256.88	0.0206558	156943	3.06286e-05	0.000119233	173.238
	(-)4OHT		Sekita_7	27290151	4913033647	0.00555464	262.04	0.0211977	199079	4.05206e-05	0.000154635	137.082
	(-)4OHT		Sekita_8	28082455	3931581878	0.00714279	230.16	0.031034	86679	2.20469e-05	9.57892e-05	323.982
	(+)4OHT		Sekita_9	256721100	3767021093	0.0681496	628.92	0.10836	7710841	0.00204693	0.00325468	33.2935
	(+)4OHT		Sekita_10	152006404	2669212100	0.056948	621.56	0.0916212	4441331	0.00166391	0.00267699	34.2254
	(+)4OHT		Sekita_11	125789566	2838723005	0.044312	561.63	0.078899	3395008	0.00119596	0.00212945	37.0513
	AE002n_(Ethanolamine Phsophate)
	Category1	Category2	FileName	Area	ISTD	Area / ISTD ①	unit_x000D_ =	① / unit	Area(12C)	Area(12C) / ISTD ②	② / unit	13C / 12C
	(-)4OHT		Sekita_6	211666	5124062104	4.13082e-05	256.88	0.000160808
	(-)4OHT		Sekita_7	19289	4913033647	3.92609e-06	262.04	1.49828e-05
	(-)4OHT		Sekita_8	45758	3931581878	1.16386e-05	230.16	5.05673e-05
	(+)4OHT		Sekita_9	138948	3767021093	3.68854e-05	628.92	5.86488e-05
	(+)4OHT		Sekita_10	190633	2669212100	7.14192e-05	621.56	0.000114903
	(+)4OHT		Sekita_11	115213	2838723005	4.05862e-05	561.63	7.2265e-05
	AF001_Fumarate
	Category1	Category2	FileName	Area	ISTD	Area / ISTD ①	unit_x000D_ =	① / unit	Area(12C)	Area(12C) / ISTD ②	② / unit	13C / 12C
	(-)4OHT		Sekita_6	206769128	5124062104	0.0403526	256.88	0.157087
	(-)4OHT		Sekita_7	181492885	4913033647	0.0369411	262.04	0.140975
	(-)4OHT		Sekita_8	192207966	3931581878	0.0488882	230.16	0.21241
	(+)4OHT		Sekita_9	613130950	3767021093	0.162763	628.92	0.258797
	(+)4OHT		Sekita_10	524807424	2669212100	0.196615	621.56	0.316325
	(+)4OHT		Sekita_11	718847073	2838723005	0.253229	561.63	0.450882
	AF001_Fumarate_[13C]2
	Category1	Category2	FileName	Area	ISTD	Area / ISTD ①	unit_x000D_ =	① / unit	Area(12C)	Area(12C) / ISTD ②	② / unit	13C / 12C
	(-)4OHT		Sekita_6	64721689	5124062104	0.0126309	256.88	0.0491706	206769128	0.0403526	0.157087	0.313014
	(-)4OHT		Sekita_7	57126208	4913033647	0.0116275	262.04	0.0443729	181492885	0.0369411	0.140975	0.314757
	(-)4OHT		Sekita_8	61593055	3931581878	0.0156662	230.16	0.0680667	192207966	0.0488882	0.21241	0.32045
	(+)4OHT		Sekita_9	153839011	3767021093	0.0408384	628.92	0.0649341	613130950	0.162763	0.258797	0.250907
	(+)4OHT		Sekita_10	134601464	2669212100	0.0504274	621.56	0.0811304	524807424	0.196615	0.316325	0.256478
	(+)4OHT		Sekita_11	139872902	2838723005	0.0492732	561.63	0.0877325	718847073	0.253229	0.450882	0.194579
	AF002_F6P
	Category1	Category2	FileName	Area	ISTD	Area / ISTD ①	unit_x000D_ =	① / unit	Area(12C)	Area(12C) / ISTD ②	② / unit	13C / 12C
	(-)4OHT		Sekita_6	9461228	5124062104	0.00184643	256.88	0.00718791
	(-)4OHT		Sekita_7	8321154	4913033647	0.00169369	262.04	0.00646348
	(-)4OHT		Sekita_8	10234864	3931581878	0.00260324	230.16	0.0113106
	(+)4OHT		Sekita_9	34169796	3767021093	0.00907077	628.92	0.0144228
	(+)4OHT		Sekita_10	18366942	2669212100	0.00688104	621.56	0.0110706
	(+)4OHT		Sekita_11	33535340	2838723005	0.0118135	561.63	0.0210344
	AF002_F6P_[13C]3
	Category1	Category2	FileName	Area	ISTD	Area / ISTD ①	unit_x000D_ =	① / unit	Area(12C)	Area(12C) / ISTD ②	② / unit	13C / 12C
	(-)4OHT		Sekita_6	2498481	5124062104	0.000487598	256.88	0.00189815	9461228	0.00184643	0.00718791	0.264076
	(-)4OHT		Sekita_7	2485106	4913033647	0.000505819	262.04	0.00193031	8321154	0.00169369	0.00646348	0.298649
	(-)4OHT		Sekita_8	3081616	3931581878	0.000783811	230.16	0.0034055	10234864	0.00260324	0.0113106	0.30109
	(+)4OHT		Sekita_9	16298574	3767021093	0.00432665	628.92	0.00687949	34169796	0.00907077	0.0144228	0.476988
	(+)4OHT		Sekita_10	8992835	2669212100	0.0033691	621.56	0.00542039	18366942	0.00688104	0.0110706	0.489621
	(+)4OHT		Sekita_11	15729644	2838723005	0.0055411	561.63	0.0098661	33535340	0.0118135	0.0210344	0.469047
	AF002_F6P_[13C]6
	Category1	Category2	FileName	Area	ISTD	Area / ISTD ①	unit_x000D_ =	① / unit	Area(12C)	Area(12C) / ISTD ②	② / unit	13C / 12C
	(-)4OHT		Sekita_6	90109390	5124062104	0.0175855	256.88	0.0684582	9461228	0.00184643	0.00718791	9.52407
	(-)4OHT		Sekita_7	99219076	4913033647	0.0201951	262.04	0.0770687	8321154	0.00169369	0.00646348	11.9237
	(-)4OHT		Sekita_8	82796566	3931581878	0.0210594	230.16	0.0914987	10234864	0.00260324	0.0113106	8.08966
	(+)4OHT		Sekita_9	324533213	3767021093	0.0861512	628.92	0.136983	34169796	0.00907077	0.0144228	9.49766
	(+)4OHT		Sekita_10	238966739	2669212100	0.0895271	621.56	0.144036	18366942	0.00688104	0.0110706	13.0107
	(+)4OHT		Sekita_11	270050697	2838723005	0.095131	561.63	0.169384	33535340	0.0118135	0.0210344	8.05272
	AF003_Fructose1,6-diphosphate
	Category1	Category2	FileName	Area	ISTD	Area / ISTD ①	unit_x000D_ =	① / unit	Area(12C)	Area(12C) / ISTD ②	② / unit	13C / 12C
	(-)4OHT		Sekita_6	38799615	5124062104	0.00757204	256.88	0.029477
	(-)4OHT		Sekita_7	37154780	4913033647	0.00756249	262.04	0.0288601
	(-)4OHT		Sekita_8	39762979	3931581878	0.0101137	230.16	0.0439422
	(+)4OHT		Sekita_9	212939738	3767021093	0.0565274	628.92	0.08988
	(+)4OHT		Sekita_10	156707702	2669212100	0.0587093	621.56	0.0944548
	(+)4OHT		Sekita_11	136498977	2838723005	0.0480846	561.63	0.0856162
	AF003_Fructose1,6-diphosphate_[13C]3
	Category1	Category2	FileName	Area	ISTD	Area / ISTD ①	unit_x000D_ =	① / unit	Area(12C)	Area(12C) / ISTD ②	② / unit	13C / 12C
	(-)4OHT		Sekita_6	96235621	5124062104	0.0187811	256.88	0.0731124	38799615	0.00757204	0.029477	2.48032
	(-)4OHT		Sekita_7	94580019	4913033647	0.0192508	262.04	0.0734653	37154780	0.00756249	0.0288601	2.54557
	(-)4OHT		Sekita_8	148324985	3931581878	0.0377265	230.16	0.163914	39762979	0.0101137	0.0439422	3.73023
	(+)4OHT		Sekita_9	895451354	3767021093	0.237708	628.92	0.377962	212939738	0.0565274	0.08988	4.20519
	(+)4OHT		Sekita_10	596835616	2669212100	0.2236	621.56	0.35974	156707702	0.0587093	0.0944548	3.80859
	(+)4OHT		Sekita_11	567517030	2838723005	0.19992	561.63	0.355964	136498977	0.0480846	0.0856162	4.15767
	AF003_Fructose1,6-diphosphate_[13C]6
	Category1	Category2	FileName	Area	ISTD	Area / ISTD ①	unit_x000D_ =	① / unit	Area(12C)	Area(12C) / ISTD ②	② / unit	13C / 12C
	(-)4OHT		Sekita_6	2117110422	5124062104	0.41317	256.88	1.60842	38799615	0.00757204	0.029477	54.5652
	(-)4OHT		Sekita_7	2135184827	4913033647	0.434596	262.04	1.65851	37154780	0.00756249	0.0288601	57.4673
	(-)4OHT		Sekita_8	2095220273	3931581878	0.53292	230.16	2.31543	39762979	0.0101137	0.0439422	52.6927
	(+)4OHT		Sekita_9	13973154251	3767021093	3.70934	628.92	5.89795	212939738	0.0565274	0.08988	65.6202
	(+)4OHT		Sekita_10	10147090805	2669212100	3.80153	621.56	6.11611	156707702	0.0587093	0.0944548	64.7517
	(+)4OHT		Sekita_11	8697847498	2838723005	3.064	561.63	5.45555	136498977	0.0480846	0.0856162	63.721
	AF003n_Fructose
	Category1	Category2	FileName	Area	ISTD	Area / ISTD ①	unit_x000D_ =	① / unit	Area(12C)	Area(12C) / ISTD ②	② / unit	13C / 12C
	(-)4OHT		Sekita_6	42219080	5124062104	0.00823938	256.88	0.0320748
	(-)4OHT		Sekita_7	23206110	4913033647	0.00472338	262.04	0.0180254
	(-)4OHT		Sekita_8	17778256	3931581878	0.00452191	230.16	0.0196468
	(+)4OHT		Sekita_9	19166956	3767021093	0.00508809	628.92	0.00809021
	(+)4OHT		Sekita_10	29425792	2669212100	0.0110241	621.56	0.0177363
	(+)4OHT		Sekita_11	32109633	2838723005	0.0113113	561.63	0.0201401
	AF003n_Fructose_[13C]3
	Category1	Category2	FileName	Area	ISTD	Area / ISTD ①	unit_x000D_ =	① / unit	Area(12C)	Area(12C) / ISTD ②	② / unit	13C / 12C
	(-)4OHT		Sekita_6	N/F	5124062104	0	256.88	0	42219080	0.00823938	0.0320748	0
	(-)4OHT		Sekita_7	N/F	4913033647	0	262.04	0	23206110	0.00472338	0.0180254	0
	(-)4OHT		Sekita_8	N/F	3931581878	0	230.16	0	17778256	0.00452191	0.0196468	0
	(+)4OHT		Sekita_9	425453	3767021093	0.000112941	628.92	0.00017958	19166956	0.00508809	0.00809021	0.0221972
	(+)4OHT		Sekita_10	191490	2669212100	7.17403e-05	621.56	0.00011542	29425792	0.0110241	0.0177363	0.00650756
	(+)4OHT		Sekita_11	117578	2838723005	4.14193e-05	561.63	7.37484e-05	32109633	0.0113113	0.0201401	0.00366177
	AF003n_Fructose_[13C]6
	Category1	Category2	FileName	Area	ISTD	Area / ISTD ①	unit_x000D_ =	① / unit	Area(12C)	Area(12C) / ISTD ②	② / unit	13C / 12C
	(-)4OHT		Sekita_6	96621029	5124062104	0.0188563	256.88	0.0734052	42219080	0.00823938	0.0320748	2.28856
	(-)4OHT		Sekita_7	108750325	4913033647	0.0221351	262.04	0.0844721	23206110	0.00472338	0.0180254	4.68628
	(-)4OHT		Sekita_8	99288942	3931581878	0.0252542	230.16	0.109725	17778256	0.00452191	0.0196468	5.58485
	(+)4OHT		Sekita_9	160281568	3767021093	0.0425486	628.92	0.0676535	19166956	0.00508809	0.00809021	8.36239
	(+)4OHT		Sekita_10	130770084	2669212100	0.048992	621.56	0.0788211	29425792	0.0110241	0.0177363	4.44406
	(+)4OHT		Sekita_11	131581607	2838723005	0.0463524	561.63	0.0825319	32109633	0.0113113	0.0201401	4.09789
	AG001_Glyoxylate
	Category1	Category2	FileName	Area	ISTD	Area / ISTD ①	unit_x000D_ =	① / unit	Area(12C)	Area(12C) / ISTD ②	② / unit	13C / 12C
	(-)4OHT		Sekita_6	64568	5124062104	1.26009e-05	256.88	4.90538e-05
	(-)4OHT		Sekita_7	926	4913033647	1.88478e-07	262.04	7.19273e-07
	(-)4OHT		Sekita_8	10506	3931581878	2.67221e-06	230.16	1.16102e-05
	(+)4OHT		Sekita_9	100813	3767021093	2.6762e-05	628.92	4.25523e-05
	(+)4OHT		Sekita_10	151726	2669212100	5.6843e-05	621.56	9.14521e-05
	(+)4OHT		Sekita_11	66968	2838723005	2.35909e-05	561.63	4.20043e-05
	AG002_Glycolate
	Category1	Category2	FileName	Area	ISTD	Area / ISTD ①	unit_x000D_ =	① / unit	Area(12C)	Area(12C) / ISTD ②	② / unit	13C / 12C
	(-)4OHT		Sekita_6	73914857	5124062104	0.0144251	256.88	0.0561548
	(-)4OHT		Sekita_7	56438916	4913033647	0.0114876	262.04	0.0438391
	(-)4OHT		Sekita_8	53318789	3931581878	0.0135617	230.16	0.0589228
	(+)4OHT		Sekita_9	27434812	3767021093	0.00728289	628.92	0.01158
	(+)4OHT		Sekita_10	30571925	2669212100	0.0114535	621.56	0.0184271
	(+)4OHT		Sekita_11	28372247	2838723005	0.00999472	561.63	0.0177959
	AG003_Glycerol_3-phosphate
	Category1	Category2	FileName	Area	ISTD	Area / ISTD ①	unit_x000D_ =	① / unit	Area(12C)	Area(12C) / ISTD ②	② / unit	13C / 12C
	(-)4OHT		Sekita_6	92053712	5124062104	0.017965	256.88	0.0699353
	(-)4OHT		Sekita_7	87452717	4913033647	0.0178001	262.04	0.0679291
	(-)4OHT		Sekita_8	84681958	3931581878	0.0215389	230.16	0.0935823
	(+)4OHT		Sekita_9	238717458	3767021093	0.0633704	628.92	0.100761
	(+)4OHT		Sekita_10	243239901	2669212100	0.091128	621.56	0.146612
	(+)4OHT		Sekita_11	339787735	2838723005	0.119697	561.63	0.213125
	AG003_Glycerol_3-phosphate_[13C]3
	Category1	Category2	FileName	Area	ISTD	Area / ISTD ①	unit_x000D_ =	① / unit	Area(12C)	Area(12C) / ISTD ②	② / unit	13C / 12C
	(-)4OHT		Sekita_6	117388	5124062104	2.29092e-05	256.88	8.91824e-05	92053712	0.017965	0.0699353	0.00127521
	(-)4OHT		Sekita_7	150311	4913033647	3.05943e-05	262.04	0.000116754	87452717	0.0178001	0.0679291	0.00171877
	(-)4OHT		Sekita_8	202870	3931581878	5.16001e-05	230.16	0.000224192	84681958	0.0215389	0.0935823	0.00239567
	(+)4OHT		Sekita_9	438060	3767021093	0.000116288	628.92	0.000184901	238717458	0.0633704	0.100761	0.00183506
	(+)4OHT		Sekita_10	319202	2669212100	0.000119587	621.56	0.000192398	243239901	0.091128	0.146612	0.00131229
	(+)4OHT		Sekita_11	215358	2838723005	7.58644e-05	561.63	0.000135079	339787735	0.119697	0.213125	0.000633802
	AG004_Gluconic_acid
	Category1	Category2	FileName	Area	ISTD	Area / ISTD ①	unit_x000D_ =	① / unit	Area(12C)	Area(12C) / ISTD ②	② / unit	13C / 12C
	(-)4OHT		Sekita_6	3745979707	5124062104	0.731057	256.88	2.84591
	(-)4OHT		Sekita_7	3958959207	4913033647	0.805807	262.04	3.07513
	(-)4OHT		Sekita_8	3853495293	3931581878	0.980139	230.16	4.25851
	(+)4OHT		Sekita_9	7015243517	3767021093	1.86228	628.92	2.96107
	(+)4OHT		Sekita_10	5527305937	2669212100	2.07076	621.56	3.33156
	(+)4OHT		Sekita_11	5999263413	2838723005	2.11337	561.63	3.76292
	AG004_Gluconic_acid_[13C]3
	Category1	Category2	FileName	Area	ISTD	Area / ISTD ①	unit_x000D_ =	① / unit	Area(12C)	Area(12C) / ISTD ②	② / unit	13C / 12C
	(-)4OHT		Sekita_6	N/F	5124062104	0	256.88	0	3745979707	0.731057	2.84591	0
	(-)4OHT		Sekita_7	N/F	4913033647	0	262.04	0	3958959207	0.805807	3.07513	0
	(-)4OHT		Sekita_8	N/F	3931581878	0	230.16	0	3853495293	0.980139	4.25851	0
	(+)4OHT		Sekita_9	1842248	3767021093	0.000489046	628.92	0.000777597	7015243517	1.86228	2.96107	0.000262606
	(+)4OHT		Sekita_10	1275888	2669212100	0.000478002	621.56	0.000769036	5527305937	2.07076	3.33156	0.000230834
	(+)4OHT		Sekita_11	1549289	2838723005	0.00054577	561.63	0.00097176	5999263413	2.11337	3.76292	0.000258247
	AG004_Gluconic_acid_[13C]6
	Category1	Category2	FileName	Area	ISTD	Area / ISTD ①	unit_x000D_ =	① / unit	Area(12C)	Area(12C) / ISTD ②	② / unit	13C / 12C
	(-)4OHT		Sekita_6	57229060	5124062104	0.0111687	256.88	0.0434782	3745979707	0.731057	2.84591	0.0152775
	(-)4OHT		Sekita_7	60246397	4913033647	0.0122626	262.04	0.0467965	3958959207	0.805807	3.07513	0.0152177
	(-)4OHT		Sekita_8	63189149	3931581878	0.0160722	230.16	0.0698305	3853495293	0.980139	4.25851	0.0163979
	(+)4OHT		Sekita_9	270860741	3767021093	0.0719032	628.92	0.114328	7015243517	1.86228	2.96107	0.0386103
	(+)4OHT		Sekita_10	218326982	2669212100	0.0817945	621.56	0.131596	5527305937	2.07076	3.33156	0.0394997
	(+)4OHT		Sekita_11	221813240	2838723005	0.0781384	561.63	0.139128	5999263413	2.11337	3.76292	0.0369734
	AG005_G1P
	Category1	Category2	FileName	Area	ISTD	Area / ISTD ①	unit_x000D_ =	① / unit	Area(12C)	Area(12C) / ISTD ②	② / unit	13C / 12C
	(-)4OHT		Sekita_6	38452700	5124062104	0.00750434	256.88	0.0292134
	(-)4OHT		Sekita_7	29635290	4913033647	0.00603197	262.04	0.0230193
	(-)4OHT		Sekita_8	36071462	3931581878	0.0091748	230.16	0.0398627
	(+)4OHT		Sekita_9	164820978	3767021093	0.0437537	628.92	0.0695695
	(+)4OHT		Sekita_10	201023823	2669212100	0.075312	621.56	0.121166
	(+)4OHT		Sekita_11	246160192	2838723005	0.0867151	561.63	0.154399
	AG005_G1P_[13C]3
	Category1	Category2	FileName	Area	ISTD	Area / ISTD ①	unit_x000D_ =	① / unit	Area(12C)	Area(12C) / ISTD ②	② / unit	13C / 12C
	(-)4OHT		Sekita_6	267665	5124062104	5.22369e-05	256.88	0.000203351	38452700	0.00750434	0.0292134	0.00696089
	(-)4OHT		Sekita_7	211400	4913033647	4.30284e-05	262.04	0.000164205	29635290	0.00603197	0.0230193	0.00713339
	(-)4OHT		Sekita_8	608625	3931581878	0.000154804	230.16	0.000672593	36071462	0.0091748	0.0398627	0.0168728
	(+)4OHT		Sekita_9	1232888	3767021093	0.000327285	628.92	0.000520391	164820978	0.0437537	0.0695695	0.00748016
	(+)4OHT		Sekita_10	947465	2669212100	0.000354961	621.56	0.00057108	201023823	0.075312	0.121166	0.0047132
	(+)4OHT		Sekita_11	1583351	2838723005	0.000557769	561.63	0.000993125	246160192	0.0867151	0.154399	0.0064322
	AG005_G1P_[13C]6
	Category1	Category2	FileName	Area	ISTD	Area / ISTD ①	unit_x000D_ =	① / unit	Area(12C)	Area(12C) / ISTD ②	② / unit	13C / 12C
	(-)4OHT		Sekita_6	20166286	5124062104	0.00393561	256.88	0.0153208	38452700	0.00750434	0.0292134	0.524444
	(-)4OHT		Sekita_7	18935451	4913033647	0.00385413	262.04	0.0147082	29635290	0.00603197	0.0230193	0.638949
	(-)4OHT		Sekita_8	24044773	3931581878	0.0061158	230.16	0.026572	36071462	0.0091748	0.0398627	0.666587
	(+)4OHT		Sekita_9	59513297	3767021093	0.0157985	628.92	0.0251201	164820978	0.0437537	0.0695695	0.361078
	(+)4OHT		Sekita_10	56281425	2669212100	0.0210854	621.56	0.0339234	201023823	0.075312	0.121166	0.279974
	(+)4OHT		Sekita_11	63335856	2838723005	0.0223114	561.63	0.0397261	246160192	0.0867151	0.154399	0.257295
	AG006_G6P
	Category1	Category2	FileName	Area	ISTD	Area / ISTD ①	unit_x000D_ =	① / unit	Area(12C)	Area(12C) / ISTD ②	② / unit	13C / 12C
	(-)4OHT		Sekita_6	6022654	5124062104	0.00117537	256.88	0.00457555
	(-)4OHT		Sekita_7	6129679	4913033647	0.00124764	262.04	0.00476124
	(-)4OHT		Sekita_8	6183991	3931581878	0.0015729	230.16	0.00683395
	(+)4OHT		Sekita_9	16280808	3767021093	0.00432193	628.92	0.00687199
	(+)4OHT		Sekita_10	10992044	2669212100	0.00411809	621.56	0.0066254
	(+)4OHT		Sekita_11	16465533	2838723005	0.00580033	561.63	0.0103277
	AG006_G6P_[13C]3
	Category1	Category2	FileName	Area	ISTD	Area / ISTD ①	unit_x000D_ =	① / unit	Area(12C)	Area(12C) / ISTD ②	② / unit	13C / 12C
	(-)4OHT		Sekita_6	2146820	5124062104	0.000418968	256.88	0.00163099	6022654	0.00117537	0.00457555	0.356457
	(-)4OHT		Sekita_7	2470662	4913033647	0.000502879	262.04	0.00191909	6129679	0.00124764	0.00476124	0.403065
	(-)4OHT		Sekita_8	3030413	3931581878	0.000770787	230.16	0.00334892	6183991	0.0015729	0.00683395	0.490042
	(+)4OHT		Sekita_9	16346639	3767021093	0.00433941	628.92	0.00689978	16280808	0.00432193	0.00687199	1.00404
	(+)4OHT		Sekita_10	8955712	2669212100	0.00335519	621.56	0.00539801	10992044	0.00411809	0.0066254	0.814745
	(+)4OHT		Sekita_11	15475761	2838723005	0.00545166	561.63	0.00970686	16465533	0.00580033	0.0103277	0.939888
	AG006_G6P_[13C]6
	Category1	Category2	FileName	Area	ISTD	Area / ISTD ①	unit_x000D_ =	① / unit	Area(12C)	Area(12C) / ISTD ②	② / unit	13C / 12C
	(-)4OHT		Sekita_6	88435945	5124062104	0.017259	256.88	0.0671868	6022654	0.00117537	0.00457555	14.6839
	(-)4OHT		Sekita_7	96297386	4913033647	0.0196004	262.04	0.0747992	6129679	0.00124764	0.00476124	15.71
	(-)4OHT		Sekita_8	67715406	3931581878	0.0172235	230.16	0.0748325	6183991	0.0015729	0.00683395	10.9501
	(+)4OHT		Sekita_9	324088716	3767021093	0.0860332	628.92	0.136795	16280808	0.00432193	0.00687199	19.9062
	(+)4OHT		Sekita_10	186098672	2669212100	0.0697205	621.56	0.11217	10992044	0.00411809	0.0066254	16.9303
	(+)4OHT		Sekita_11	269914334	2838723005	0.095083	561.63	0.169298	16465533	0.00580033	0.0103277	16.3927
	AG008_Galactose-1-phosphate
	Category1	Category2	FileName	Area	ISTD	Area / ISTD ①	unit_x000D_ =	① / unit	Area(12C)	Area(12C) / ISTD ②	② / unit	13C / 12C
	(-)4OHT		Sekita_6	27381001	5124062104	0.00534361	256.88	0.020802
	(-)4OHT		Sekita_7	29862923	4913033647	0.00607831	262.04	0.0231961
	(-)4OHT		Sekita_8	41489620	3931581878	0.0105529	230.16	0.0458503
	(+)4OHT		Sekita_9	175156538	3767021093	0.0464974	628.92	0.0739321
	(+)4OHT		Sekita_10	211517397	2669212100	0.0792434	621.56	0.127491
	(+)4OHT		Sekita_11	255979782	2838723005	0.0901743	561.63	0.160558
	AG009_D-Glyceric_acid
	Category1	Category2	FileName	Area	ISTD	Area / ISTD ①	unit_x000D_ =	① / unit	Area(12C)	Area(12C) / ISTD ②	② / unit	13C / 12C
	(-)4OHT		Sekita_6	463726290	5124062104	0.0904997	256.88	0.352304
	(-)4OHT		Sekita_7	466394258	4913033647	0.09493	262.04	0.362273
	(-)4OHT		Sekita_8	488121536	3931581878	0.124154	230.16	0.539425
	(+)4OHT		Sekita_9	315167579	3767021093	0.0836649	628.92	0.13303
	(+)4OHT		Sekita_10	336921973	2669212100	0.126225	621.56	0.203078
	(+)4OHT		Sekita_11	355619886	2838723005	0.125275	561.63	0.223055
	AG011_D-Glucuronate
	Category1	Category2	FileName	Area	ISTD	Area / ISTD ①	unit_x000D_ =	① / unit	Area(12C)	Area(12C) / ISTD ②	② / unit	13C / 12C
	(-)4OHT		Sekita_6	59474670	5124062104	0.0116069	256.88	0.0451843
	(-)4OHT		Sekita_7	57343540	4913033647	0.0116717	262.04	0.0445417
	(-)4OHT		Sekita_8	63867842	3931581878	0.0162448	230.16	0.0705806
	(+)4OHT		Sekita_9	131480573	3767021093	0.0349031	628.92	0.0554968
	(+)4OHT		Sekita_10	105276465	2669212100	0.039441	621.56	0.0634549
	(+)4OHT		Sekita_11	110299557	2838723005	0.0388553	561.63	0.0691832
	AG011_D-Glucuronate_[13C]3
	Category1	Category2	FileName	Area	ISTD	Area / ISTD ①	unit_x000D_ =	① / unit	Area(12C)	Area(12C) / ISTD ②	② / unit	13C / 12C
	(-)4OHT		Sekita_6	68858	5124062104	1.34382e-05	256.88	5.2313e-05	59474670	0.0116069	0.0451843	0.00115777
	(-)4OHT		Sekita_7	244750	4913033647	4.98165e-05	262.04	0.00019011	57343540	0.0116717	0.0445417	0.00426814
	(-)4OHT		Sekita_8	95858	3931581878	2.43815e-05	230.16	0.000105933	63867842	0.0162448	0.0705806	0.00150088
	(+)4OHT		Sekita_9	1269100	3767021093	0.000336898	628.92	0.000535676	131480573	0.0349031	0.0554968	0.00965238
	(+)4OHT		Sekita_10	1034087	2669212100	0.000387413	621.56	0.000623291	105276465	0.039441	0.0634549	0.00982258
	(+)4OHT		Sekita_11	1140335	2838723005	0.000401707	561.63	0.000715252	110299557	0.0388553	0.0691832	0.0103385
	AG011_D-Glucuronate_[13C]6
	Category1	Category2	FileName	Area	ISTD	Area / ISTD ①	unit_x000D_ =	① / unit	Area(12C)	Area(12C) / ISTD ②	② / unit	13C / 12C
	(-)4OHT		Sekita_6	8609878	5124062104	0.00168028	256.88	0.00654112	59474670	0.0116069	0.0451843	0.144765
	(-)4OHT		Sekita_7	8838095	4913033647	0.00179891	262.04	0.00686501	57343540	0.0116717	0.0445417	0.154125
	(-)4OHT		Sekita_8	9355261	3931581878	0.00237952	230.16	0.0103385	63867842	0.0162448	0.0705806	0.146478
	(+)4OHT		Sekita_9	54057560	3767021093	0.0143502	628.92	0.0228172	131480573	0.0349031	0.0554968	0.411145
	(+)4OHT		Sekita_10	42524675	2669212100	0.0159315	621.56	0.0256315	105276465	0.039441	0.0634549	0.403933
	(+)4OHT		Sekita_11	42899557	2838723005	0.0151123	561.63	0.0269079	110299557	0.0388553	0.0691832	0.388937
	AG013_GDP-D-mannose
	Category1	Category2	FileName	Area	ISTD	Area / ISTD ①	unit_x000D_ =	① / unit	Area(12C)	Area(12C) / ISTD ②	② / unit	13C / 12C
	(-)4OHT		Sekita_6	2074133	5124062104	0.000404783	256.88	0.00157577
	(-)4OHT		Sekita_7	2358847	4913033647	0.00048012	262.04	0.00183224
	(-)4OHT		Sekita_8	2126441	3931581878	0.000540861	230.16	0.00234994
	(+)4OHT		Sekita_9	5326166	3767021093	0.00141389	628.92	0.00224813
	(+)4OHT		Sekita_10	4047241	2669212100	0.00151627	621.56	0.00243946
	(+)4OHT		Sekita_11	4264282	2838723005	0.00150218	561.63	0.00267468
	AG014_GDP-L-fucose
	Category1	Category2	FileName	Area	ISTD	Area / ISTD ①	unit_x000D_ =	① / unit	Area(12C)	Area(12C) / ISTD ②	② / unit	13C / 12C
	(-)4OHT		Sekita_6	3247724	5124062104	0.000633818	256.88	0.00246737
	(-)4OHT		Sekita_7	3391426	4913033647	0.000690292	262.04	0.0026343
	(-)4OHT		Sekita_8	3139061	3931581878	0.000798422	230.16	0.00346899
	(+)4OHT		Sekita_9	12172798	3767021093	0.00323141	628.92	0.00513803
	(+)4OHT		Sekita_10	10519381	2669212100	0.00394101	621.56	0.00634051
	(+)4OHT		Sekita_11	9066127	2838723005	0.00319373	561.63	0.00568655
	AG015n_D-Glucose
	Category1	Category2	FileName	Area	ISTD	Area / ISTD ①	unit_x000D_ =	① / unit	Area(12C)	Area(12C) / ISTD ②	② / unit	13C / 12C
	(-)4OHT		Sekita_6	1427546976	5124062104	0.278597	256.88	1.08454
	(-)4OHT		Sekita_7	1239115491	4913033647	0.25221	262.04	0.962486
	(-)4OHT		Sekita_8	1203328246	3931581878	0.306067	230.16	1.3298
	(+)4OHT		Sekita_9	1019464171	3767021093	0.270629	628.92	0.430307
	(+)4OHT		Sekita_10	913169898	2669212100	0.342112	621.56	0.550409
	(+)4OHT		Sekita_11	997987975	2838723005	0.351562	561.63	0.625968
	AG015n_D-Glucose_[13C]3
	Category1	Category2	FileName	Area	ISTD	Area / ISTD ①	unit_x000D_ =	① / unit	Area(12C)	Area(12C) / ISTD ②	② / unit	13C / 12C
	(-)4OHT		Sekita_6	N/F	5124062104	0	256.88	0	1427546976	0.278597	1.08454	0
	(-)4OHT		Sekita_7	N/F	4913033647	0	262.04	0	1239115491	0.25221	0.962486	0
	(-)4OHT		Sekita_8	N/F	3931581878	0	230.16	0	1203328246	0.306067	1.3298	0
	(+)4OHT		Sekita_9	425453	3767021093	0.000112941	628.92	0.00017958	1019464171	0.270629	0.430307	0.00041733
	(+)4OHT		Sekita_10	191490	2669212100	7.17403e-05	621.56	0.00011542	913169898	0.342112	0.550409	0.000209698
	(+)4OHT		Sekita_11	117578	2838723005	4.14193e-05	561.63	7.37484e-05	997987975	0.351562	0.625968	0.000117815
	AG015n_D-Glucose_[13C]6
	Category1	Category2	FileName	Area	ISTD	Area / ISTD ①	unit_x000D_ =	① / unit	Area(12C)	Area(12C) / ISTD ②	② / unit	13C / 12C
	(-)4OHT		Sekita_6	1848223	5124062104	0.000360695	256.88	0.00140414	1427546976	0.278597	1.08454	0.00129468
	(-)4OHT		Sekita_7	1150272	4913033647	0.000234127	262.04	0.000893477	1239115491	0.25221	0.962486	0.000928301
	(-)4OHT		Sekita_8	1358479	3931581878	0.00034553	230.16	0.00150126	1203328246	0.306067	1.3298	0.00112893
	(+)4OHT		Sekita_9	2497750	3767021093	0.000663057	628.92	0.00105428	1019464171	0.270629	0.430307	0.00245006
	(+)4OHT		Sekita_10	2222591	2669212100	0.000832677	621.56	0.00133966	913169898	0.342112	0.550409	0.00243393
	(+)4OHT		Sekita_11	2648518	2838723005	0.000932996	561.63	0.00166123	997987975	0.351562	0.625968	0.00265386
	AH001_β-Hydroxybutyrate
	Category1	Category2	FileName	Area	ISTD	Area / ISTD ①	unit_x000D_ =	① / unit	Area(12C)	Area(12C) / ISTD ②	② / unit	13C / 12C
	(-)4OHT		Sekita_6	27417915	5124062104	0.00535082	256.88	0.02083
	(-)4OHT		Sekita_7	35998743	4913033647	0.00732719	262.04	0.0279621
	(-)4OHT		Sekita_8	38780668	3931581878	0.00986388	230.16	0.0428566
	(+)4OHT		Sekita_9	34108529	3767021093	0.00905451	628.92	0.0143969
	(+)4OHT		Sekita_10	30611876	2669212100	0.0114685	621.56	0.0184512
	(+)4OHT		Sekita_11	28466921	2838723005	0.0100281	561.63	0.0178553
	AH001_β-Hydroxybutyrate_[13C]2
	Category1	Category2	FileName	Area	ISTD	Area / ISTD ①	unit_x000D_ =	① / unit	Area(12C)	Area(12C) / ISTD ②	② / unit	13C / 12C
	(-)4OHT		Sekita_6	N/F	5124062104	0	256.88	0	27417915	0.00535082	0.02083	0
	(-)4OHT		Sekita_7	N/F	4913033647	0	262.04	0	35998743	0.00732719	0.0279621	0
	(-)4OHT		Sekita_8	N/F	3931581878	0	230.16	0	38780668	0.00986388	0.0428566	0
	(+)4OHT		Sekita_9	N/F	3767021093	0	628.92	0	34108529	0.00905451	0.0143969	0
	(+)4OHT		Sekita_10	N/F	2669212100	0	621.56	0	30611876	0.0114685	0.0184512	0
	(+)4OHT		Sekita_11	N/F	2838723005	0	561.63	0	28466921	0.0100281	0.0178553	0
	AH004_2-Hydroxyglutaric_Acid
	Category1	Category2	FileName	Area	ISTD	Area / ISTD ①	unit_x000D_ =	① / unit	Area(12C)	Area(12C) / ISTD ②	② / unit	13C / 12C
	(-)4OHT		Sekita_6	286122585	5124062104	0.055839	256.88	0.217374
	(-)4OHT		Sekita_7	299652962	4913033647	0.0609914	262.04	0.232756
	(-)4OHT		Sekita_8	290728428	3931581878	0.0739469	230.16	0.321285
	(+)4OHT		Sekita_9	936376278	3767021093	0.248572	628.92	0.395236
	(+)4OHT		Sekita_10	760463756	2669212100	0.284902	621.56	0.458366
	(+)4OHT		Sekita_11	824891670	2838723005	0.290585	561.63	0.517397
	AH004_2-Hydroxyglutaric_Acid_[13C]2
	Category1	Category2	FileName	Area	ISTD	Area / ISTD ①	unit_x000D_ =	① / unit	Area(12C)	Area(12C) / ISTD ②	② / unit	13C / 12C
	(-)4OHT		Sekita_6	46156673	5124062104	0.00900783	256.88	0.0350663	286122585	0.055839	0.217374	0.161318
	(-)4OHT		Sekita_7	44091316	4913033647	0.00897436	262.04	0.034248	299652962	0.0609914	0.232756	0.147141
	(-)4OHT		Sekita_8	45241653	3931581878	0.0115072	230.16	0.0499967	290728428	0.0739469	0.321285	0.155615
	(+)4OHT		Sekita_9	116729248	3767021093	0.0309872	628.92	0.0492704	936376278	0.248572	0.395236	0.124661
	(+)4OHT		Sekita_10	94857450	2669212100	0.0355376	621.56	0.0571749	760463756	0.284902	0.458366	0.124736
	(+)4OHT		Sekita_11	102657423	2838723005	0.0361632	561.63	0.0643898	824891670	0.290585	0.517397	0.12445
	AH005n_4-Hydroxyphenylpyruvic acid
	Category1	Category2	FileName	Area	ISTD	Area / ISTD ①	unit_x000D_ =	① / unit	Area(12C)	Area(12C) / ISTD ②	② / unit	13C / 12C
	(-)4OHT		Sekita_6	3651421	5124062104	0.000712603	256.88	0.00277407
	(-)4OHT		Sekita_7	3565099	4913033647	0.000725641	262.04	0.0027692
	(-)4OHT		Sekita_8	3086050	3931581878	0.000784939	230.16	0.0034104
	(+)4OHT		Sekita_9	13048615	3767021093	0.00346391	628.92	0.00550771
	(+)4OHT		Sekita_10	9515035	2669212100	0.00356474	621.56	0.00573514
	(+)4OHT		Sekita_11	9669078	2838723005	0.00340614	561.63	0.00606473
	AIS1_MES
	Category1	Category2	FileName	Area	ISTD	Area / ISTD ①	unit_x000D_ =	① / unit	Area(12C)	Area(12C) / ISTD ②	② / unit	13C / 12C
	(-)4OHT		Sekita_6	5124062104	5124062104	1	256.88	3.89287
	(-)4OHT		Sekita_7	4913033647	4913033647	1	262.04	3.81621
	(-)4OHT		Sekita_8	3931581878	3931581878	1	230.16	4.3448
	(+)4OHT		Sekita_9	3767021093	3767021093	1	628.92	1.59003
	(+)4OHT		Sekita_10	2669212100	2669212100	1	621.56	1.60886
	(+)4OHT		Sekita_11	2838723005	2838723005	1	561.63	1.78053
	AK001_2-Keto-4-methylthiobutyric_acid
	Category1	Category2	FileName	Area	ISTD	Area / ISTD ①	unit_x000D_ =	① / unit	Area(12C)	Area(12C) / ISTD ②	② / unit	13C / 12C
	(-)4OHT		Sekita_6	2047439	5124062104	0.000399573	256.88	0.00155549
	(-)4OHT		Sekita_7	1550600	4913033647	0.000315609	262.04	0.00120443
	(-)4OHT		Sekita_8	2229519	3931581878	0.000567079	230.16	0.00246385
	(+)4OHT		Sekita_9	1619287	3767021093	0.000429859	628.92	0.000683487
	(+)4OHT		Sekita_10	1752922	2669212100	0.000656719	621.56	0.00105657
	(+)4OHT		Sekita_11	1513515	2838723005	0.000533168	561.63	0.000949322
	AL001_Lactate
	Category1	Category2	FileName	Area	ISTD	Area / ISTD ①	unit_x000D_ =	① / unit	Area(12C)	Area(12C) / ISTD ②	② / unit	13C / 12C
	(-)4OHT		Sekita_6	5566870672	5124062104	1.08642	256.88	4.22928
	(-)4OHT		Sekita_7	5498982402	4913033647	1.11926	262.04	4.27135
	(-)4OHT		Sekita_8	5489901051	3931581878	1.39636	230.16	6.06691
	(+)4OHT		Sekita_9	5929885724	3767021093	1.57416	628.92	2.50295
	(+)4OHT		Sekita_10	4563250310	2669212100	1.70959	621.56	2.75048
	(+)4OHT		Sekita_11	7655021641	2838723005	2.69664	561.63	4.80146
	AL001_Lactate_[13C]3
	Category1	Category2	FileName	Area	ISTD	Area / ISTD ①	unit_x000D_ =	① / unit	Area(12C)	Area(12C) / ISTD ②	② / unit	13C / 12C
	(-)4OHT		Sekita_6	3969096819	5124062104	0.7746	256.88	3.01541	5566870672	1.08642	4.22928	0.712985
	(-)4OHT		Sekita_7	4004825729	4913033647	0.815143	262.04	3.11076	5498982402	1.11926	4.27135	0.728285
	(-)4OHT		Sekita_8	4966948643	3931581878	1.26335	230.16	5.48899	5489901051	1.39636	6.06691	0.904743
	(+)4OHT		Sekita_9	15839053757	3767021093	4.20466	628.92	6.68553	5929885724	1.57416	2.50295	2.67106
	(+)4OHT		Sekita_10	12304793448	2669212100	4.6099	621.56	7.41666	4563250310	1.70959	2.75048	2.6965
	(+)4OHT		Sekita_11	12255915167	2838723005	4.3174	561.63	7.68728	7655021641	2.69664	4.80146	1.60103
	AM001_Malate
	Category1	Category2	FileName	Area	ISTD	Area / ISTD ①	unit_x000D_ =	① / unit	Area(12C)	Area(12C) / ISTD ②	② / unit	13C / 12C
	(-)4OHT		Sekita_6	2822211429	5124062104	0.550776	256.88	2.1441
	(-)4OHT		Sekita_7	2755714997	4913033647	0.560899	262.04	2.14051
	(-)4OHT		Sekita_8	3054377427	3931581878	0.776883	230.16	3.3754
	(+)4OHT		Sekita_9	7576457805	3767021093	2.01126	628.92	3.19796
	(+)4OHT		Sekita_10	7575290919	2669212100	2.83803	621.56	4.56597
	(+)4OHT		Sekita_11	7884202341	2838723005	2.77738	561.63	4.94521
	AM001_Malate_[13C]2
	Category1	Category2	FileName	Area	ISTD	Area / ISTD ①	unit_x000D_ =	① / unit	Area(12C)	Area(12C) / ISTD ②	② / unit	13C / 12C
	(-)4OHT		Sekita_6	897301558	5124062104	0.175115	256.88	0.681701	2822211429	0.550776	2.1441	0.317943
	(-)4OHT		Sekita_7	869352013	4913033647	0.176948	262.04	0.675271	2755714997	0.560899	2.14051	0.315472
	(-)4OHT		Sekita_8	987376597	3931581878	0.25114	230.16	1.09115	3054377427	0.776883	3.3754	0.323266
	(+)4OHT		Sekita_9	1883165510	3767021093	0.499908	628.92	0.794868	7576457805	2.01126	3.19796	0.248555
	(+)4OHT		Sekita_10	1899849449	2669212100	0.711764	621.56	1.14513	7575290919	2.83803	4.56597	0.250796
	(+)4OHT		Sekita_11	2023803890	2838723005	0.712928	561.63	1.26939	7884202341	2.77738	4.94521	0.256691
	AM002_Mevalonate
	Category1	Category2	FileName	Area	ISTD	Area / ISTD ①	unit_x000D_ =	① / unit	Area(12C)	Area(12C) / ISTD ②	② / unit	13C / 12C
	(-)4OHT		Sekita_6	27989800	5124062104	0.00546242	256.88	0.0212645
	(-)4OHT		Sekita_7	29735876	4913033647	0.00605245	262.04	0.0230974
	(-)4OHT		Sekita_8	29548143	3931581878	0.00751559	230.16	0.0326537
	(+)4OHT		Sekita_9	8134102	3767021093	0.00215929	628.92	0.00343333
	(+)4OHT		Sekita_10	5202765	2669212100	0.00194918	621.56	0.00313594
	(+)4OHT		Sekita_11	5997526	2838723005	0.00211275	561.63	0.00376183
	AM003_3-Methylthiopropionate
	Category1	Category2	FileName	Area	ISTD	Area / ISTD ①	unit_x000D_ =	① / unit	Area(12C)	Area(12C) / ISTD ②	② / unit	13C / 12C
	(-)4OHT		Sekita_6	53102	5124062104	1.03633e-05	256.88	4.03428e-05
	(-)4OHT		Sekita_7	81303	4913033647	1.65484e-05	262.04	6.31523e-05
	(-)4OHT		Sekita_8	73641	3931581878	1.87306e-05	230.16	8.13809e-05
	(+)4OHT		Sekita_9	375294	3767021093	9.96262e-05	628.92	0.000158408
	(+)4OHT		Sekita_10	216652	2669212100	8.1167e-05	621.56	0.000130586
	(+)4OHT		Sekita_11	329383	2838723005	0.000116032	561.63	0.000206599
	AM004_3-Methyl-2-oxopentanoate
	Category1	Category2	FileName	Area	ISTD	Area / ISTD ①	unit_x000D_ =	① / unit	Area(12C)	Area(12C) / ISTD ②	② / unit	13C / 12C
	(-)4OHT		Sekita_6	28254786	5124062104	0.00551414	256.88	0.0214658
	(-)4OHT		Sekita_7	24278585	4913033647	0.00494167	262.04	0.0188585
	(-)4OHT		Sekita_8	28591394	3931581878	0.00727224	230.16	0.0315964
	(+)4OHT		Sekita_9	264052243	3767021093	0.0700958	628.92	0.111454
	(+)4OHT		Sekita_10	203119169	2669212100	0.0760971	621.56	0.122429
	(+)4OHT		Sekita_11	219490311	2838723005	0.0773201	561.63	0.137671
	AM006_3-Methyl-2-oxobutanoate
	Category1	Category2	FileName	Area	ISTD	Area / ISTD ①	unit_x000D_ =	① / unit	Area(12C)	Area(12C) / ISTD ②	② / unit	13C / 12C
	(-)4OHT		Sekita_6	34570221	5124062104	0.00674664	256.88	0.0262638
	(-)4OHT		Sekita_7	31759494	4913033647	0.00646433	262.04	0.0246693
	(-)4OHT		Sekita_8	36047638	3931581878	0.00916874	230.16	0.0398364
	(+)4OHT		Sekita_9	216451887	3767021093	0.0574597	628.92	0.0913625
	(+)4OHT		Sekita_10	154336925	2669212100	0.0578212	621.56	0.0930259
	(+)4OHT		Sekita_11	178548213	2838723005	0.0628974	561.63	0.111991
	AM007_Malondialdehyde
	Category1	Category2	FileName	Area	ISTD	Area / ISTD ①	unit_x000D_ =	① / unit	Area(12C)	Area(12C) / ISTD ②	② / unit	13C / 12C
	(-)4OHT		Sekita_6	1684	5124062104	3.28646e-07	256.88	1.27937e-06
	(-)4OHT		Sekita_7	1918	4913033647	3.9039e-07	262.04	1.48981e-06
	(-)4OHT		Sekita_8	1299	3931581878	3.30401e-07	230.16	1.43553e-06
	(+)4OHT		Sekita_9	1804	3767021093	4.78893e-07	628.92	7.61453e-07
	(+)4OHT		Sekita_10	6398	2669212100	2.39696e-06	621.56	3.85636e-06
	(+)4OHT		Sekita_11	6562	2838723005	2.3116e-06	561.63	4.11588e-06
	AN001_Nicotinic_Acid
	Category1	Category2	FileName	Area	ISTD	Area / ISTD ①	unit_x000D_ =	① / unit	Area(12C)	Area(12C) / ISTD ②	② / unit	13C / 12C
	(-)4OHT		Sekita_6	114293	5124062104	2.23052e-05	256.88	8.6831e-05
	(-)4OHT		Sekita_7	386552	4913033647	7.86789e-05	262.04	0.000300255
	(-)4OHT		Sekita_8	508576	3931581878	0.000129357	230.16	0.000562029
	(+)4OHT		Sekita_9	513226	3767021093	0.000136242	628.92	0.000216628
	(+)4OHT		Sekita_10	404239	2669212100	0.000151445	621.56	0.000243653
	(+)4OHT		Sekita_11	559555	2838723005	0.000197115	561.63	0.00035097
	AO001_2-oxoglutarate
	Category1	Category2	FileName	Area	ISTD	Area / ISTD ①	unit_x000D_ =	① / unit	Area(12C)	Area(12C) / ISTD ②	② / unit	13C / 12C
	(-)4OHT		Sekita_6	492515143	5124062104	0.0961181	256.88	0.374175
	(-)4OHT		Sekita_7	447598619	4913033647	0.0911043	262.04	0.347673
	(-)4OHT		Sekita_8	408760537	3931581878	0.103968	230.16	0.451723
	(+)4OHT		Sekita_9	2795787273	3767021093	0.742175	628.92	1.18008
	(+)4OHT		Sekita_10	2232453653	2669212100	0.836372	621.56	1.3456
	(+)4OHT		Sekita_11	2124951515	2838723005	0.748559	561.63	1.33283
	AO001_2-oxoglutarate_[13C]2
	Category1	Category2	FileName	Area	ISTD	Area / ISTD ①	unit_x000D_ =	① / unit	Area(12C)	Area(12C) / ISTD ②	② / unit	13C / 12C
	(-)4OHT		Sekita_6	196306148	5124062104	0.0383106	256.88	0.149138	492515143	0.0961181	0.374175	0.398579
	(-)4OHT		Sekita_7	176538401	4913033647	0.0359327	262.04	0.137127	447598619	0.0911043	0.347673	0.394412
	(-)4OHT		Sekita_8	163180804	3931581878	0.0415051	230.16	0.180332	408760537	0.103968	0.451723	0.399209
	(+)4OHT		Sekita_9	758688287	3767021093	0.201403	628.92	0.320236	2795787273	0.742175	1.18008	0.271368
	(+)4OHT		Sekita_10	637770235	2669212100	0.238936	621.56	0.384413	2232453653	0.836372	1.3456	0.285681
	(+)4OHT		Sekita_11	650392880	2838723005	0.229115	561.63	0.407946	2124951515	0.748559	1.33283	0.306074
	AO002_Orotic_acid
	Category1	Category2	FileName	Area	ISTD	Area / ISTD ①	unit_x000D_ =	① / unit	Area(12C)	Area(12C) / ISTD ②	② / unit	13C / 12C
	(-)4OHT		Sekita_6	7755910	5124062104	0.00151363	256.88	0.00589234
	(-)4OHT		Sekita_7	7734419	4913033647	0.00157427	262.04	0.00600773
	(-)4OHT		Sekita_8	13812399	3931581878	0.00351319	230.16	0.0152641
	(+)4OHT		Sekita_9	46277447	3767021093	0.0122849	628.92	0.0195333
	(+)4OHT		Sekita_10	31867192	2669212100	0.0119388	621.56	0.0192078
	(+)4OHT		Sekita_11	40756137	2838723005	0.0143572	561.63	0.0255635
	AO003_2-Oxobutyrate
	Category1	Category2	FileName	Area	ISTD	Area / ISTD ①	unit_x000D_ =	① / unit	Area(12C)	Area(12C) / ISTD ②	② / unit	13C / 12C
	(-)4OHT		Sekita_6	872330	5124062104	0.000170242	256.88	0.000662729
	(-)4OHT		Sekita_7	1475462	4913033647	0.000300316	262.04	0.00114607
	(-)4OHT		Sekita_8	561460	3931581878	0.000142808	230.16	0.000620471
	(+)4OHT		Sekita_9	2906880	3767021093	0.000771665	628.92	0.00122697
	(+)4OHT		Sekita_10	2057017	2669212100	0.000770646	621.56	0.00123986
	(+)4OHT		Sekita_11	2846526	2838723005	0.00100275	561.63	0.00178543
	AO004n_Oxaloacetate
	Category1	Category2	FileName	Area	ISTD	Area / ISTD ①	unit_x000D_ =	① / unit	Area(12C)	Area(12C) / ISTD ②	② / unit	13C / 12C
	(-)4OHT		Sekita_6	736340	5124062104	0.000143702	256.88	0.000559414
	(-)4OHT		Sekita_7	493036	4913033647	0.000100353	262.04	0.000382967
	(-)4OHT		Sekita_8	689208	3931581878	0.0001753	230.16	0.000761646
	(+)4OHT		Sekita_9	1328553	3767021093	0.00035268	628.92	0.000560771
	(+)4OHT		Sekita_10	1104854	2669212100	0.000413925	621.56	0.000665946
	(+)4OHT		Sekita_11	3109003	2838723005	0.00109521	561.63	0.00195006
	AO004n_Oxaloacetate_[13C]2
	Category1	Category2	FileName	Area	ISTD	Area / ISTD ①	unit_x000D_ =	① / unit	Area(12C)	Area(12C) / ISTD ②	② / unit	13C / 12C
	(-)4OHT		Sekita_6	12024	5124062104	2.34658e-06	256.88	9.13491e-06	736340	0.000143702	0.000559414	0.0163294
	(-)4OHT		Sekita_7	19126	4913033647	3.89291e-06	262.04	1.48562e-05	493036	0.000100353	0.000382967	0.0387923
	(-)4OHT		Sekita_8	22648	3931581878	5.76053e-06	230.16	2.50284e-05	689208	0.0001753	0.000761646	0.0328609
	(+)4OHT		Sekita_9	119850	3767021093	3.18156e-05	628.92	5.05877e-05	1328553	0.00035268	0.000560771	0.0902109
	(+)4OHT		Sekita_10	149856	2669212100	5.61424e-05	621.56	9.0325e-05	1104854	0.000413925	0.000665946	0.135634
	(+)4OHT		Sekita_11	711490	2838723005	0.000250637	561.63	0.000446268	3109003	0.00109521	0.00195006	0.228848
	AP001_Pyruvate
	Category1	Category2	FileName	Area	ISTD	Area / ISTD ①	unit_x000D_ =	① / unit	Area(12C)	Area(12C) / ISTD ②	② / unit	13C / 12C
	(-)4OHT		Sekita_6	63202148	5124062104	0.0123344	256.88	0.0480161
	(-)4OHT		Sekita_7	45301947	4913033647	0.00922077	262.04	0.0351884
	(-)4OHT		Sekita_8	63760078	3931581878	0.0162174	230.16	0.0704615
	(+)4OHT		Sekita_9	245229371	3767021093	0.065099	628.92	0.103509
	(+)4OHT		Sekita_10	171800899	2669212100	0.0643639	621.56	0.103552
	(+)4OHT		Sekita_11	374114187	2838723005	0.13179	561.63	0.234656
	AP001_Pyruvate_[13C]3
	Category1	Category2	FileName	Area	ISTD	Area / ISTD ①	unit_x000D_ =	① / unit	Area(12C)	Area(12C) / ISTD ②	② / unit	13C / 12C
	(-)4OHT		Sekita_6	244349510	5124062104	0.0476867	256.88	0.185638	63202148	0.0123344	0.0480161	3.86616
	(-)4OHT		Sekita_7	202937054	4913033647	0.0413059	262.04	0.157632	45301947	0.00922077	0.0351884	4.47965
	(-)4OHT		Sekita_8	250959739	3931581878	0.0638317	230.16	0.277336	63760078	0.0162174	0.0704615	3.936
	(+)4OHT		Sekita_9	1565075948	3767021093	0.415468	628.92	0.660605	245229371	0.065099	0.103509	6.38209
	(+)4OHT		Sekita_10	1103135465	2669212100	0.413281	621.56	0.66491	171800899	0.0643639	0.103552	6.42101
	(+)4OHT		Sekita_11	1040936846	2838723005	0.366692	561.63	0.652907	374114187	0.13179	0.234656	2.7824
	AP002_Phosphoenolpyruvate
	Category1	Category2	FileName	Area	ISTD	Area / ISTD ①	unit_x000D_ =	① / unit	Area(12C)	Area(12C) / ISTD ②	② / unit	13C / 12C
	(-)4OHT		Sekita_6	13970460	5124062104	0.00272644	256.88	0.0106137
	(-)4OHT		Sekita_7	12931751	4913033647	0.00263213	262.04	0.0100448
	(-)4OHT		Sekita_8	23707206	3931581878	0.00602994	230.16	0.0261989
	(+)4OHT		Sekita_9	60534515	3767021093	0.0160696	628.92	0.0255511
	(+)4OHT		Sekita_10	44061785	2669212100	0.0165074	621.56	0.026558
	(+)4OHT		Sekita_11	53918360	2838723005	0.0189939	561.63	0.0338192
	AP002_Phosphoenolpyruvate_[13C]3
	Category1	Category2	FileName	Area	ISTD	Area / ISTD ①	unit_x000D_ =	① / unit	Area(12C)	Area(12C) / ISTD ②	② / unit	13C / 12C
	(-)4OHT		Sekita_6	131885395	5124062104	0.0257384	256.88	0.100196	13970460	0.00272644	0.0106137	9.4403
	(-)4OHT		Sekita_7	122417950	4913033647	0.024917	262.04	0.0950885	12931751	0.00263213	0.0100448	9.46646
	(-)4OHT		Sekita_8	156179177	3931581878	0.0397243	230.16	0.172594	23707206	0.00602994	0.0261989	6.58784
	(+)4OHT		Sekita_9	482528899	3767021093	0.128093	628.92	0.203671	60534515	0.0160696	0.0255511	7.97114
	(+)4OHT		Sekita_10	416290421	2669212100	0.15596	621.56	0.250917	44061785	0.0165074	0.026558	9.44788
	(+)4OHT		Sekita_11	411899829	2838723005	0.1451	561.63	0.258356	53918360	0.0189939	0.0338192	7.63932
	AP003_3PG + AP011_2-Phospho-D-glycerate
	Category1	Category2	FileName	Area	ISTD	Area / ISTD ①	unit_x000D_ =	① / unit	Area(12C)	Area(12C) / ISTD ②	② / unit	13C / 12C
	(-)4OHT		Sekita_6	39993228	5124062104	0.00780499	256.88	0.0303838
	(-)4OHT		Sekita_7	46828069	4913033647	0.0095314	262.04	0.0363738
	(-)4OHT		Sekita_8	70209519	3931581878	0.0178578	230.16	0.0775888
	(+)4OHT		Sekita_9	256155415	3767021093	0.0679995	628.92	0.108121
	(+)4OHT		Sekita_10	161024167	2669212100	0.0603265	621.56	0.0970566
	(+)4OHT		Sekita_11	201953101	2838723005	0.0711422	561.63	0.126671
	AP003_3PG + AP011_2-Phospho-D-glycerate_[13C]3
	Category1	Category2	FileName	Area	ISTD	Area / ISTD ①	unit_x000D_ =	① / unit	Area(12C)	Area(12C) / ISTD ②	② / unit	13C / 12C
	(-)4OHT		Sekita_6	471412394	5124062104	0.0919997	256.88	0.358143	39993228	0.00780499	0.0303838	11.7873
	(-)4OHT		Sekita_7	559852228	4913033647	0.113952	262.04	0.434867	46828069	0.0095314	0.0363738	11.9555
	(-)4OHT		Sekita_8	580423597	3931581878	0.147631	230.16	0.641428	70209519	0.0178578	0.0775888	8.26702
	(+)4OHT		Sekita_9	2540878029	3767021093	0.674506	628.92	1.07248	256155415	0.0679995	0.108121	9.91928
	(+)4OHT		Sekita_10	1675111376	2669212100	0.627568	621.56	1.00967	161024167	0.0603265	0.0970566	10.4029
	(+)4OHT		Sekita_11	1664691970	2838723005	0.586423	561.63	1.04414	201953101	0.0711422	0.126671	8.24296
	AP004_6PG
	Category1	Category2	FileName	Area	ISTD	Area / ISTD ①	unit_x000D_ =	① / unit	Area(12C)	Area(12C) / ISTD ②	② / unit	13C / 12C
	(-)4OHT		Sekita_6	5848766	5124062104	0.00114143	256.88	0.00444344
	(-)4OHT		Sekita_7	6252257	4913033647	0.00127259	262.04	0.00485646
	(-)4OHT		Sekita_8	1734756	3931581878	0.000441236	230.16	0.00191708
	(+)4OHT		Sekita_9	19962459	3767021093	0.00529927	628.92	0.00842598
	(+)4OHT		Sekita_10	14038504	2669212100	0.00525942	621.56	0.00846164
	(+)4OHT		Sekita_11	17998687	2838723005	0.00634042	561.63	0.0112893
	AP004_6PG_[13C]1
	Category1	Category2	FileName	Area	ISTD	Area / ISTD ①	unit_x000D_ =	① / unit	Area(12C)	Area(12C) / ISTD ②	② / unit	13C / 12C
	(-)4OHT		Sekita_6	192807	5124062104	3.76278e-05	256.88	0.00014648	5848766	0.00114143	0.00444344	0.0329654
	(-)4OHT		Sekita_7	216644	4913033647	4.40958e-05	262.04	0.000168279	6252257	0.00127259	0.00485646	0.0346505
	(-)4OHT		Sekita_8	132332	3931581878	3.36587e-05	230.16	0.000146241	1734756	0.000441236	0.00191708	0.0762828
	(+)4OHT		Sekita_9	1289989	3767021093	0.000342443	628.92	0.000544493	19962459	0.00529927	0.00842598	0.0646207
	(+)4OHT		Sekita_10	914431	2669212100	0.000342585	621.56	0.000551169	14038504	0.00525942	0.00846164	0.0651374
	(+)4OHT		Sekita_11	1114103	2838723005	0.000392466	561.63	0.000698799	17998687	0.00634042	0.0112893	0.0618991
	AP004_6PG_[13C]2
	Category1	Category2	FileName	Area	ISTD	Area / ISTD ①	unit_x000D_ =	① / unit	Area(12C)	Area(12C) / ISTD ②	② / unit	13C / 12C
	(-)4OHT		Sekita_6	128266	5124062104	2.50321e-05	256.88	9.74466e-05	5848766	0.00114143	0.00444344	0.0219304
	(-)4OHT		Sekita_7	95837	4913033647	1.95067e-05	262.04	7.44416e-05	6252257	0.00127259	0.00485646	0.0153284
	(-)4OHT		Sekita_8	173245	3931581878	4.4065e-05	230.16	0.000191454	1734756	0.000441236	0.00191708	0.0998671
	(+)4OHT		Sekita_9	1591537	3767021093	0.000422492	628.92	0.000671774	19962459	0.00529927	0.00842598	0.0797265
	(+)4OHT		Sekita_10	1218703	2669212100	0.000456578	621.56	0.000734568	14038504	0.00525942	0.00846164	0.0868115
	(+)4OHT		Sekita_11	1138460	2838723005	0.000401047	561.63	0.000714076	17998687	0.00634042	0.0112893	0.0632524
	AP004_6PG_[13C]3
	Category1	Category2	FileName	Area	ISTD	Area / ISTD ①	unit_x000D_ =	① / unit	Area(12C)	Area(12C) / ISTD ②	② / unit	13C / 12C
	(-)4OHT		Sekita_6	558321	5124062104	0.000108961	256.88	0.000424169	5848766	0.00114143	0.00444344	0.0954596
	(-)4OHT		Sekita_7	483987	4913033647	9.85108e-05	262.04	0.000375938	6252257	0.00127259	0.00485646	0.07741
	(-)4OHT		Sekita_8	548877	3931581878	0.000139607	230.16	0.000606566	1734756	0.000441236	0.00191708	0.3164
	(+)4OHT		Sekita_9	3599809	3767021093	0.000955612	628.92	0.00151945	19962459	0.00529927	0.00842598	0.180329
	(+)4OHT		Sekita_10	2800179	2669212100	0.00104907	621.56	0.00168779	14038504	0.00525942	0.00846164	0.199464
	(+)4OHT		Sekita_11	3771648	2838723005	0.00132864	561.63	0.00236569	17998687	0.00634042	0.0112893	0.209551
	AP004_6PG_[13C]4
	Category1	Category2	FileName	Area	ISTD	Area / ISTD ①	unit_x000D_ =	① / unit	Area(12C)	Area(12C) / ISTD ②	② / unit	13C / 12C
	(-)4OHT		Sekita_6	366161	5124062104	7.14591e-05	256.88	0.000278181	5848766	0.00114143	0.00444344	0.0626048
	(-)4OHT		Sekita_7	331011	4913033647	6.73741e-05	262.04	0.000257114	6252257	0.00127259	0.00485646	0.0529426
	(-)4OHT		Sekita_8	347556	3931581878	8.84011e-05	230.16	0.000384085	1734756	0.000441236	0.00191708	0.200349
	(+)4OHT		Sekita_9	1333647	3767021093	0.000354032	628.92	0.000562921	19962459	0.00529927	0.00842598	0.0668078
	(+)4OHT		Sekita_10	991330	2669212100	0.000371394	621.56	0.00059752	14038504	0.00525942	0.00846164	0.0706151
	(+)4OHT		Sekita_11	1398634	2838723005	0.000492698	561.63	0.000877265	17998687	0.00634042	0.0112893	0.0777076
	AP004_6PG_[13C]5
	Category1	Category2	FileName	Area	ISTD	Area / ISTD ①	unit_x000D_ =	① / unit	Area(12C)	Area(12C) / ISTD ②	② / unit	13C / 12C
	(-)4OHT		Sekita_6	4529205	5124062104	0.000883909	256.88	0.00344094	5848766	0.00114143	0.00444344	0.774386
	(-)4OHT		Sekita_7	4508770	4913033647	0.000917716	262.04	0.0035022	6252257	0.00127259	0.00485646	0.721143
	(-)4OHT		Sekita_8	4564111	3931581878	0.00116088	230.16	0.00504381	1734756	0.000441236	0.00191708	2.63098
	(+)4OHT		Sekita_9	34515471	3767021093	0.00916254	628.92	0.0145687	19962459	0.00529927	0.00842598	1.72902
	(+)4OHT		Sekita_10	27520954	2669212100	0.0103105	621.56	0.0165881	14038504	0.00525942	0.00846164	1.96039
	(+)4OHT		Sekita_11	22819113	2838723005	0.00803851	561.63	0.0143128	17998687	0.00634042	0.0112893	1.26782
	AP004_6PG_[13C]6
	Category1	Category2	FileName	Area	ISTD	Area / ISTD ①	unit_x000D_ =	① / unit	Area(12C)	Area(12C) / ISTD ②	② / unit	13C / 12C
	(-)4OHT		Sekita_6	40983241	5124062104	0.00799819	256.88	0.0311359	5848766	0.00114143	0.00444344	7.00716
	(-)4OHT		Sekita_7	40137090	4913033647	0.00816951	262.04	0.0311766	6252257	0.00127259	0.00485646	6.41962
	(-)4OHT		Sekita_8	35215702	3931581878	0.00895713	230.16	0.038917	1734756	0.000441236	0.00191708	20.3001
	(+)4OHT		Sekita_9	130328657	3767021093	0.0345973	628.92	0.0550106	19962459	0.00529927	0.00842598	6.52869
	(+)4OHT		Sekita_10	101745592	2669212100	0.0381182	621.56	0.0613267	14038504	0.00525942	0.00846164	7.24761
	(+)4OHT		Sekita_11	125886058	2838723005	0.044346	561.63	0.0789595	17998687	0.00634042	0.0112893	6.99418
	AP005_5-phosphoribosyldiphosphate
	Category1	Category2	FileName	Area	ISTD	Area / ISTD ①	unit_x000D_ =	① / unit	Area(12C)	Area(12C) / ISTD ②	② / unit	13C / 12C
	(-)4OHT		Sekita_6	1243553	5124062104	0.000242689	256.88	0.000944756
	(-)4OHT		Sekita_7	1363924	4913033647	0.000277613	262.04	0.00105943
	(-)4OHT		Sekita_8	1337005	3931581878	0.000340068	230.16	0.00147753
	(+)4OHT		Sekita_9	9217802	3767021093	0.00244697	628.92	0.00389076
	(+)4OHT		Sekita_10	7998784	2669212100	0.00299668	621.56	0.00482123
	(+)4OHT		Sekita_11	8642354	2838723005	0.00304445	561.63	0.00542074
	AP005_5-phosphoribosyldiphosphate_[13C]1
	Category1	Category2	FileName	Area	ISTD	Area / ISTD ①	unit_x000D_ =	① / unit	Area(12C)	Area(12C) / ISTD ②	② / unit	13C / 12C
	(-)4OHT		Sekita_6	71677	5124062104	1.39883e-05	256.88	5.44547e-05	1243553	0.000242689	0.000944756	0.0576389
	(-)4OHT		Sekita_7	58668	4913033647	1.19413e-05	262.04	4.55705e-05	1363924	0.000277613	0.00105943	0.0430141
	(-)4OHT		Sekita_8	63463	3931581878	1.61418e-05	230.16	7.01332e-05	1337005	0.000340068	0.00147753	0.0474665
	(+)4OHT		Sekita_9	802991	3767021093	0.000213163	628.92	0.000338936	9217802	0.00244697	0.00389076	0.0871131
	(+)4OHT		Sekita_10	753068	2669212100	0.000282131	621.56	0.000453908	7998784	0.00299668	0.00482123	0.0941478
	(+)4OHT		Sekita_11	634955	2838723005	0.000223676	561.63	0.000398263	8642354	0.00304445	0.00542074	0.0734701
	AP005_5-phosphoribosyldiphosphate_[13C]2
	Category1	Category2	FileName	Area	ISTD	Area / ISTD ①	unit_x000D_ =	① / unit	Area(12C)	Area(12C) / ISTD ②	② / unit	13C / 12C
	(-)4OHT		Sekita_6	552246	5124062104	0.000107775	256.88	0.000419554	1243553	0.000242689	0.000944756	0.444087
	(-)4OHT		Sekita_7	671143	4913033647	0.000136605	262.04	0.000521312	1363924	0.000277613	0.00105943	0.492068
	(-)4OHT		Sekita_8	586055	3931581878	0.000149063	230.16	0.000647651	1337005	0.000340068	0.00147753	0.438334
	(+)4OHT		Sekita_9	4787797	3767021093	0.00127098	628.92	0.00202089	9217802	0.00244697	0.00389076	0.519408
	(+)4OHT		Sekita_10	4220949	2669212100	0.00158135	621.56	0.00254416	7998784	0.00299668	0.00482123	0.527699
	(+)4OHT		Sekita_11	2719523	2838723005	0.000958009	561.63	0.00170577	8642354	0.00304445	0.00542074	0.314674
	AP005_5-phosphoribosyldiphosphate_[13C]3
	Category1	Category2	FileName	Area	ISTD	Area / ISTD ①	unit_x000D_ =	① / unit	Area(12C)	Area(12C) / ISTD ②	② / unit	13C / 12C
	(-)4OHT		Sekita_6	673392	5124062104	0.000131418	256.88	0.000511591	1243553	0.000242689	0.000944756	0.541506
	(-)4OHT		Sekita_7	838888	4913033647	0.000170747	262.04	0.000651608	1363924	0.000277613	0.00105943	0.615055
	(-)4OHT		Sekita_8	863983	3931581878	0.000219755	230.16	0.00095479	1337005	0.000340068	0.00147753	0.646208
	(+)4OHT		Sekita_9	6442564	3767021093	0.00171025	628.92	0.00271935	9217802	0.00244697	0.00389076	0.698926
	(+)4OHT		Sekita_10	5500404	2669212100	0.00206068	621.56	0.00331534	7998784	0.00299668	0.00482123	0.687655
	(+)4OHT		Sekita_11	3595384	2838723005	0.00126655	561.63	0.00225513	8642354	0.00304445	0.00542074	0.416019
	AP005_5-phosphoribosyldiphosphate_[13C]4
	Category1	Category2	FileName	Area	ISTD	Area / ISTD ①	unit_x000D_ =	① / unit	Area(12C)	Area(12C) / ISTD ②	② / unit	13C / 12C
	(-)4OHT		Sekita_6	232621	5124062104	4.53978e-05	256.88	0.000176728	1243553	0.000242689	0.000944756	0.187062
	(-)4OHT		Sekita_7	294539	4913033647	5.99505e-05	262.04	0.000228784	1363924	0.000277613	0.00105943	0.21595
	(-)4OHT		Sekita_8	218940	3931581878	5.56875e-05	230.16	0.000241951	1337005	0.000340068	0.00147753	0.163754
	(+)4OHT		Sekita_9	1549012	3767021093	0.000411203	628.92	0.000653825	9217802	0.00244697	0.00389076	0.168046
	(+)4OHT		Sekita_10	1468805	2669212100	0.000550277	621.56	0.000885315	7998784	0.00299668	0.00482123	0.183629
	(+)4OHT		Sekita_11	882299	2838723005	0.000310808	561.63	0.000553404	8642354	0.00304445	0.00542074	0.10209
	AP005_5-phosphoribosyldiphosphate_[13C]5
	Category1	Category2	FileName	Area	ISTD	Area / ISTD ①	unit_x000D_ =	① / unit	Area(12C)	Area(12C) / ISTD ②	② / unit	13C / 12C
	(-)4OHT		Sekita_6	16450250	5124062104	0.00321039	256.88	0.0124976	1243553	0.000242689	0.000944756	13.2284
	(-)4OHT		Sekita_7	19404738	4913033647	0.00394964	262.04	0.0150727	1363924	0.000277613	0.00105943	14.2271
	(-)4OHT		Sekita_8	16330890	3931581878	0.00415377	230.16	0.0180473	1337005	0.000340068	0.00147753	12.2145
	(+)4OHT		Sekita_9	87950677	3767021093	0.0233475	628.92	0.0371232	9217802	0.00244697	0.00389076	9.54139
	(+)4OHT		Sekita_10	83331547	2669212100	0.0312195	621.56	0.0502277	7998784	0.00299668	0.00482123	10.418
	(+)4OHT		Sekita_11	53276267	2838723005	0.0187677	561.63	0.0334165	8642354	0.00304445	0.00542074	6.16456
	AP006_PLP
	Category1	Category2	FileName	Area	ISTD	Area / ISTD ①	unit_x000D_ =	① / unit	Area(12C)	Area(12C) / ISTD ②	② / unit	13C / 12C
	(-)4OHT		Sekita_6	24330688	5124062104	0.00474832	256.88	0.0184846
	(-)4OHT		Sekita_7	23900427	4913033647	0.0048647	262.04	0.0185647
	(-)4OHT		Sekita_8	25679537	3931581878	0.0065316	230.16	0.0283785
	(+)4OHT		Sekita_9	59488147	3767021093	0.0157918	628.92	0.0251094
	(+)4OHT		Sekita_10	52990274	2669212100	0.0198524	621.56	0.0319396
	(+)4OHT		Sekita_11	48864459	2838723005	0.0172135	561.63	0.0306492
	AP007_Porphobilinogen
	Category1	Category2	FileName	Area	ISTD	Area / ISTD ①	unit_x000D_ =	① / unit	Area(12C)	Area(12C) / ISTD ②	② / unit	13C / 12C
	(-)4OHT		Sekita_6	N/F	5124062104	0	256.88	0
	(-)4OHT		Sekita_7	N/F	4913033647	0	262.04	0
	(-)4OHT		Sekita_8	N/F	3931581878	0	230.16	0
	(+)4OHT		Sekita_9	N/F	3767021093	0	628.92	0
	(+)4OHT		Sekita_10	N/F	2669212100	0	621.56	0
	(+)4OHT		Sekita_11	143289	2838723005	5.04766e-05	561.63	8.98751e-05
	AP008_Pantothenate
	Category1	Category2	FileName	Area	ISTD	Area / ISTD ①	unit_x000D_ =	① / unit	Area(12C)	Area(12C) / ISTD ②	② / unit	13C / 12C
	(-)4OHT		Sekita_6	253548799	5124062104	0.049482	256.88	0.192627
	(-)4OHT		Sekita_7	240745353	4913033647	0.0490014	262.04	0.187
	(-)4OHT		Sekita_8	261380942	3931581878	0.0664824	230.16	0.288853
	(+)4OHT		Sekita_9	575365069	3767021093	0.152737	628.92	0.242857
	(+)4OHT		Sekita_10	484147953	2669212100	0.181382	621.56	0.291818
	(+)4OHT		Sekita_11	509726332	2838723005	0.179562	561.63	0.319716
	AP009_PAPS
	Category1	Category2	FileName	Area	ISTD	Area / ISTD ①	unit_x000D_ =	① / unit	Area(12C)	Area(12C) / ISTD ②	② / unit	13C / 12C
	(-)4OHT		Sekita_6	32130876	5124062104	0.00627059	256.88	0.0244106
	(-)4OHT		Sekita_7	31435801	4913033647	0.00639845	262.04	0.0244178
	(-)4OHT		Sekita_8	27716074	3931581878	0.0070496	230.16	0.0306291
	(+)4OHT		Sekita_9	55468329	3767021093	0.0147247	628.92	0.0234127
	(+)4OHT		Sekita_10	43757119	2669212100	0.0163933	621.56	0.0263744
	(+)4OHT		Sekita_11	42297483	2838723005	0.0149002	561.63	0.0265302
	AQ001_Quinolinate
	Category1	Category2	FileName	Area	ISTD	Area / ISTD ①	unit_x000D_ =	① / unit	Area(12C)	Area(12C) / ISTD ②	② / unit	13C / 12C
	(-)4OHT		Sekita_6	539354	5124062104	0.000105259	256.88	0.00040976
	(-)4OHT		Sekita_7	408763	4913033647	8.31997e-05	262.04	0.000317508
	(-)4OHT		Sekita_8	389886	3931581878	9.91677e-05	230.16	0.000430864
	(+)4OHT		Sekita_9	759129	3767021093	0.00020152	628.92	0.000320422
	(+)4OHT		Sekita_10	687196	2669212100	0.000257453	621.56	0.000414204
	(+)4OHT		Sekita_11	790692	2838723005	0.000278538	561.63	0.000495946
	AR001_Ribose5-phosphate + AR002_Ribulose5-phosphate + AX001_D-Xylulose_5-phosphate
	Category1	Category2	FileName	Area	ISTD	Area / ISTD ①	unit_x000D_ =	① / unit	Area(12C)	Area(12C) / ISTD ②	② / unit	13C / 12C
	(-)4OHT		Sekita_6	11345516	5124062104	0.00221416	256.88	0.00861945
	(-)4OHT		Sekita_7	9568407	4913033647	0.00194756	262.04	0.00743228
	(-)4OHT		Sekita_8	23811353	3931581878	0.00605643	230.16	0.026314
	(+)4OHT		Sekita_9	70675785	3767021093	0.0187617	628.92	0.0298316
	(+)4OHT		Sekita_10	54169837	2669212100	0.0202943	621.56	0.0326506
	(+)4OHT		Sekita_11	95958038	2838723005	0.0338032	561.63	0.0601877
	AR001_Ribose5-phosphate + AR002_Ribulose5-phosphate + AX001_D-Xylulose_5-phosphate_[13C]1
	Category1	Category2	FileName	Area	ISTD	Area / ISTD ①	unit_x000D_ =	① / unit	Area(12C)	Area(12C) / ISTD ②	② / unit	13C / 12C
	(-)4OHT		Sekita_6	581727	5124062104	0.000113528	256.88	0.000441951	11345516	0.00221416	0.00861945	0.0512737
	(-)4OHT		Sekita_7	486754	4913033647	9.9074e-05	262.04	0.000378087	9568407	0.00194756	0.00743228	0.050871
	(-)4OHT		Sekita_8	1365070	3931581878	0.000347206	230.16	0.00150854	23811353	0.00605643	0.026314	0.0573285
	(+)4OHT		Sekita_9	4518263	3767021093	0.00119943	628.92	0.00190712	70675785	0.0187617	0.0298316	0.0639294
	(+)4OHT		Sekita_10	3665778	2669212100	0.00137336	621.56	0.00220953	54169837	0.0202943	0.0326506	0.0676719
	(+)4OHT		Sekita_11	6227562	2838723005	0.00219379	561.63	0.00390611	95958038	0.0338032	0.0601877	0.0648988
	AR001_Ribose5-phosphate + AR002_Ribulose5-phosphate + AX001_D-Xylulose_5-phosphate_[13C]2
	Category1	Category2	FileName	Area	ISTD	Area / ISTD ①	unit_x000D_ =	① / unit	Area(12C)	Area(12C) / ISTD ②	② / unit	13C / 12C
	(-)4OHT		Sekita_6	3033528	5124062104	0.000592016	256.88	0.00230464	11345516	0.00221416	0.00861945	0.267377
	(-)4OHT		Sekita_7	3220054	4913033647	0.000655411	262.04	0.00250119	9568407	0.00194756	0.00743228	0.33653
	(-)4OHT		Sekita_8	3557346	3931581878	0.000904813	230.16	0.00393123	23811353	0.00605643	0.026314	0.149397
	(+)4OHT		Sekita_9	12856203	3767021093	0.00341283	628.92	0.00542649	70675785	0.0187617	0.0298316	0.181904
	(+)4OHT		Sekita_10	11439148	2669212100	0.00428559	621.56	0.00689489	54169837	0.0202943	0.0326506	0.211172
	(+)4OHT		Sekita_11	11350022	2838723005	0.00399828	561.63	0.00711907	95958038	0.0338032	0.0601877	0.118281
	AR001_Ribose5-phosphate + AR002_Ribulose5-phosphate + AX001_D-Xylulose_5-phosphate_[13C]3
	Category1	Category2	FileName	Area	ISTD	Area / ISTD ①	unit_x000D_ =	① / unit	Area(12C)	Area(12C) / ISTD ②	② / unit	13C / 12C
	(-)4OHT		Sekita_6	5736764	5124062104	0.00111957	256.88	0.00435835	11345516	0.00221416	0.00861945	0.505642
	(-)4OHT		Sekita_7	4258700	4913033647	0.000866817	262.04	0.00330796	9568407	0.00194756	0.00743228	0.445079
	(-)4OHT		Sekita_8	7134494	3931581878	0.00181466	230.16	0.00788435	23811353	0.00605643	0.026314	0.299626
	(+)4OHT		Sekita_9	26529948	3767021093	0.00704269	628.92	0.0111981	70675785	0.0187617	0.0298316	0.375375
	(+)4OHT		Sekita_10	20284352	2669212100	0.00759938	621.56	0.0122263	54169837	0.0202943	0.0326506	0.374458
	(+)4OHT		Sekita_11	24514404	2838723005	0.00863572	561.63	0.0153762	95958038	0.0338032	0.0601877	0.25547
	AR001_Ribose5-phosphate + AR002_Ribulose5-phosphate + AX001_D-Xylulose_5-phosphate_[13C]4
	Category1	Category2	FileName	Area	ISTD	Area / ISTD ①	unit_x000D_ =	① / unit	Area(12C)	Area(12C) / ISTD ②	② / unit	13C / 12C
	(-)4OHT		Sekita_6	747572	5124062104	0.000145894	256.88	0.000567948	11345516	0.00221416	0.00861945	0.0658914
	(-)4OHT		Sekita_7	608819	4913033647	0.000123919	262.04	0.000472902	9568407	0.00194756	0.00743228	0.063628
	(-)4OHT		Sekita_8	533446	3931581878	0.000135682	230.16	0.000589513	23811353	0.00605643	0.026314	0.022403
	(+)4OHT		Sekita_9	2938945	3767021093	0.000780177	628.92	0.0012405	70675785	0.0187617	0.0298316	0.0415835
	(+)4OHT		Sekita_10	2519137	2669212100	0.000943776	621.56	0.0015184	54169837	0.0202943	0.0326506	0.0465044
	(+)4OHT		Sekita_11	2490712	2838723005	0.000877406	561.63	0.00156225	95958038	0.0338032	0.0601877	0.0259563
	AR001_Ribose5-phosphate + AR002_Ribulose5-phosphate + AX001_D-Xylulose_5-phosphate_[13C]5
	Category1	Category2	FileName	Area	ISTD	Area / ISTD ①	unit_x000D_ =	① / unit	Area(12C)	Area(12C) / ISTD ②	② / unit	13C / 12C
	(-)4OHT		Sekita_6	64788981	5124062104	0.0126441	256.88	0.0492217	11345516	0.00221416	0.00861945	5.71054
	(-)4OHT		Sekita_7	65172783	4913033647	0.0132653	262.04	0.0506231	9568407	0.00194756	0.00743228	6.81125
	(-)4OHT		Sekita_8	60821786	3931581878	0.0154701	230.16	0.0672143	23811353	0.00605643	0.026314	2.55432
	(+)4OHT		Sekita_9	334538523	3767021093	0.0888072	628.92	0.141206	70675785	0.0187617	0.0298316	4.73342
	(+)4OHT		Sekita_10	243796509	2669212100	0.0913365	621.56	0.146947	54169837	0.0202943	0.0326506	4.5006
	(+)4OHT		Sekita_11	231847717	2838723005	0.0816732	561.63	0.145422	95958038	0.0338032	0.0601877	2.41614
	AS001_Succinate
	Category1	Category2	FileName	Area	ISTD	Area / ISTD ①	unit_x000D_ =	① / unit	Area(12C)	Area(12C) / ISTD ②	② / unit	13C / 12C
	(-)4OHT		Sekita_6	499121297	5124062104	0.0974073	256.88	0.379194
	(-)4OHT		Sekita_7	383468629	4913033647	0.0780513	262.04	0.29786
	(-)4OHT		Sekita_8	412043342	3931581878	0.104803	230.16	0.45535
	(+)4OHT		Sekita_9	445360345	3767021093	0.118226	628.92	0.187983
	(+)4OHT		Sekita_10	490613930	2669212100	0.183805	621.56	0.295715
	(+)4OHT		Sekita_11	561998078	2838723005	0.197976	561.63	0.352502
	AS001_Succinate_[13C]2
	Category1	Category2	FileName	Area	ISTD	Area / ISTD ①	unit_x000D_ =	① / unit	Area(12C)	Area(12C) / ISTD ②	② / unit	13C / 12C
	(-)4OHT		Sekita_6	34671621	5124062104	0.00676643	256.88	0.0263408	499121297	0.0974073	0.379194	0.0694653
	(-)4OHT		Sekita_7	35200445	4913033647	0.00716471	262.04	0.027342	383468629	0.0780513	0.29786	0.0917948
	(-)4OHT		Sekita_8	32684708	3931581878	0.00831337	230.16	0.03612	412043342	0.104803	0.45535	0.0793235
	(+)4OHT		Sekita_9	68785190	3767021093	0.0182598	628.92	0.0290336	445360345	0.118226	0.187983	0.154448
	(+)4OHT		Sekita_10	70260365	2669212100	0.0263225	621.56	0.0423491	490613930	0.183805	0.295715	0.143209
	(+)4OHT		Sekita_11	75558819	2838723005	0.0266172	561.63	0.0473927	561998078	0.197976	0.352502	0.134447
	AS002_Sedoheptulose_7-phosphate
	Category1	Category2	FileName	Area	ISTD	Area / ISTD ①	unit_x000D_ =	① / unit	Area(12C)	Area(12C) / ISTD ②	② / unit	13C / 12C
	(-)4OHT		Sekita_6	3056750	5124062104	0.000596548	256.88	0.00232228
	(-)4OHT		Sekita_7	2824155	4913033647	0.000574829	262.04	0.00219367
	(-)4OHT		Sekita_8	3438639	3931581878	0.00087462	230.16	0.00380005
	(+)4OHT		Sekita_9	3621718	3767021093	0.000961428	628.92	0.0015287
	(+)4OHT		Sekita_10	6332428	2669212100	0.0023724	621.56	0.00381684
	(+)4OHT		Sekita_11	8768607	2838723005	0.00308893	561.63	0.00549993
	AS002_Sedoheptulose_7-phosphate_[13C]1
	Category1	Category2	FileName	Area	ISTD	Area / ISTD ①	unit_x000D_ =	① / unit	Area(12C)	Area(12C) / ISTD ②	② / unit	13C / 12C
	(-)4OHT		Sekita_6	274409	5124062104	5.3553e-05	256.88	0.000208475	3056750	0.000596548	0.00232228	0.0897715
	(-)4OHT		Sekita_7	261963	4913033647	5.332e-05	262.04	0.00020348	2824155	0.000574829	0.00219367	0.092758
	(-)4OHT		Sekita_8	193244	3931581878	4.91517e-05	230.16	0.000213555	3438639	0.00087462	0.00380005	0.0561978
	(+)4OHT		Sekita_9	2161798	3767021093	0.000573875	628.92	0.000912476	3621718	0.000961428	0.0015287	0.596898
	(+)4OHT		Sekita_10	1567392	2669212100	0.000587211	621.56	0.000944738	6332428	0.0023724	0.00381684	0.247518
	(+)4OHT		Sekita_11	1929399	2838723005	0.000679671	561.63	0.00121018	8768607	0.00308893	0.00549993	0.220035
	AS002_Sedoheptulose_7-phosphate_[13C]2
	Category1	Category2	FileName	Area	ISTD	Area / ISTD ①	unit_x000D_ =	① / unit	Area(12C)	Area(12C) / ISTD ②	② / unit	13C / 12C
	(-)4OHT		Sekita_6	1830229	5124062104	0.000357183	256.88	0.00139047	3056750	0.000596548	0.00232228	0.59875
	(-)4OHT		Sekita_7	1678430	4913033647	0.000341628	262.04	0.00130372	2824155	0.000574829	0.00219367	0.594312
	(-)4OHT		Sekita_8	2537689	3931581878	0.000645463	230.16	0.00280441	3438639	0.00087462	0.00380005	0.737992
	(+)4OHT		Sekita_9	7504795	3767021093	0.00199224	628.92	0.00316771	3621718	0.000961428	0.0015287	2.07216
	(+)4OHT		Sekita_10	5974092	2669212100	0.00223815	621.56	0.00360086	6332428	0.0023724	0.00381684	0.943413
	(+)4OHT		Sekita_11	7392522	2838723005	0.00260417	561.63	0.00463681	8768607	0.00308893	0.00549993	0.843067
	AS002_Sedoheptulose_7-phosphate_[13C]3
	Category1	Category2	FileName	Area	ISTD	Area / ISTD ①	unit_x000D_ =	① / unit	Area(12C)	Area(12C) / ISTD ②	② / unit	13C / 12C
	(-)4OHT		Sekita_6	1152523	5124062104	0.000224924	256.88	0.000875598	3056750	0.000596548	0.00232228	0.377042
	(-)4OHT		Sekita_7	994881	4913033647	0.000202498	262.04	0.000772776	2824155	0.000574829	0.00219367	0.352276
	(-)4OHT		Sekita_8	1038202	3931581878	0.000264067	230.16	0.00114732	3438639	0.00087462	0.00380005	0.301922
	(+)4OHT		Sekita_9	4639388	3767021093	0.00123158	628.92	0.00195825	3621718	0.000961428	0.0015287	1.28099
	(+)4OHT		Sekita_10	3582126	2669212100	0.00134202	621.56	0.00215911	6332428	0.0023724	0.00381684	0.56568
	(+)4OHT		Sekita_11	4394783	2838723005	0.00154815	561.63	0.00275654	8768607	0.00308893	0.00549993	0.501195
	AS002_Sedoheptulose_7-phosphate_[13C]4
	Category1	Category2	FileName	Area	ISTD	Area / ISTD ①	unit_x000D_ =	① / unit	Area(12C)	Area(12C) / ISTD ②	② / unit	13C / 12C
	(-)4OHT		Sekita_6	2141793	5124062104	0.000417987	256.88	0.00162717	3056750	0.000596548	0.00232228	0.700677
	(-)4OHT		Sekita_7	1911188	4913033647	0.000389004	262.04	0.00148452	2824155	0.000574829	0.00219367	0.676729
	(-)4OHT		Sekita_8	2187461	3931581878	0.000556382	230.16	0.00241737	3438639	0.00087462	0.00380005	0.636142
	(+)4OHT		Sekita_9	5909404	3767021093	0.00156872	628.92	0.00249431	3621718	0.000961428	0.0015287	1.63166
	(+)4OHT		Sekita_10	4474303	2669212100	0.00167626	621.56	0.00269687	6332428	0.0023724	0.00381684	0.70657
	(+)4OHT		Sekita_11	5329485	2838723005	0.00187742	561.63	0.00334281	8768607	0.00308893	0.00549993	0.607792
	AS002_Sedoheptulose_7-phosphate_[13C]5
	Category1	Category2	FileName	Area	ISTD	Area / ISTD ①	unit_x000D_ =	① / unit	Area(12C)	Area(12C) / ISTD ②	② / unit	13C / 12C
	(-)4OHT		Sekita_6	3595513	5124062104	0.000701692	256.88	0.00273159	3056750	0.000596548	0.00232228	1.17625
	(-)4OHT		Sekita_7	3138474	4913033647	0.000638806	262.04	0.00243782	2824155	0.000574829	0.00219367	1.1113
	(-)4OHT		Sekita_8	3644977	3931581878	0.000927102	230.16	0.00402808	3438639	0.00087462	0.00380005	1.06001
	(+)4OHT		Sekita_9	11214375	3767021093	0.00297699	628.92	0.00473349	3621718	0.000961428	0.0015287	3.09642
	(+)4OHT		Sekita_10	8813884	2669212100	0.00330205	621.56	0.00531253	6332428	0.0023724	0.00381684	1.39186
	(+)4OHT		Sekita_11	9494275	2838723005	0.00334456	561.63	0.00595509	8768607	0.00308893	0.00549993	1.08276
	AS002_Sedoheptulose_7-phosphate_[13C]6
	Category1	Category2	FileName	Area	ISTD	Area / ISTD ①	unit_x000D_ =	① / unit	Area(12C)	Area(12C) / ISTD ②	② / unit	13C / 12C
	(-)4OHT		Sekita_6	1680060	5124062104	0.000327877	256.88	0.00127638	3056750	0.000596548	0.00232228	0.549623
	(-)4OHT		Sekita_7	1544938	4913033647	0.000314457	262.04	0.00120003	2824155	0.000574829	0.00219367	0.547044
	(-)4OHT		Sekita_8	1277934	3931581878	0.000325043	230.16	0.00141225	3438639	0.00087462	0.00380005	0.371639
	(+)4OHT		Sekita_9	4391991	3767021093	0.00116591	628.92	0.00185382	3621718	0.000961428	0.0015287	1.21268
	(+)4OHT		Sekita_10	3693729	2669212100	0.00138383	621.56	0.00222638	6332428	0.0023724	0.00381684	0.583304
	(+)4OHT		Sekita_11	3937435	2838723005	0.00138704	561.63	0.00246968	8768607	0.00308893	0.00549993	0.449038
	AS002_Sedoheptulose_7-phosphate_[13C]7
	Category1	Category2	FileName	Area	ISTD	Area / ISTD ①	unit_x000D_ =	① / unit	Area(12C)	Area(12C) / ISTD ②	② / unit	13C / 12C
	(-)4OHT		Sekita_6	41124868	5124062104	0.00802583	256.88	0.0312435	3056750	0.000596548	0.00232228	13.4538
	(-)4OHT		Sekita_7	40868997	4913033647	0.00831849	262.04	0.0317451	2824155	0.000574829	0.00219367	14.4712
	(-)4OHT		Sekita_8	34931141	3931581878	0.00888475	230.16	0.0386025	3438639	0.00087462	0.00380005	10.1584
	(+)4OHT		Sekita_9	75199849	3767021093	0.0199627	628.92	0.0317412	3621718	0.000961428	0.0015287	20.7636
	(+)4OHT		Sekita_10	62322146	2669212100	0.0233485	621.56	0.0375644	6332428	0.0023724	0.00381684	9.84175
	(+)4OHT		Sekita_11	61208966	2838723005	0.0215621	561.63	0.0383921	8768607	0.00308893	0.00549993	6.98047
	AS003n_S-Lactoylglutathione
	Category1	Category2	FileName	Area	ISTD	Area / ISTD ①	unit_x000D_ =	① / unit	Area(12C)	Area(12C) / ISTD ②	② / unit	13C / 12C
	(-)4OHT		Sekita_6	29561	5124062104	5.76906e-06	256.88	2.24582e-05
	(-)4OHT		Sekita_7	N/F	4913033647	0	262.04	0
	(-)4OHT		Sekita_8	N/F	3931581878	0	230.16	0
	(+)4OHT		Sekita_9	6938121	3767021093	0.00184181	628.92	0.00292852
	(+)4OHT		Sekita_10	17249	2669212100	6.46221e-06	621.56	1.03968e-05
	(+)4OHT		Sekita_11	10087	2838723005	3.55336e-06	561.63	6.32687e-06
	AT002_Thiosulfate
	Category1	Category2	FileName	Area	ISTD	Area / ISTD ①	unit_x000D_ =	① / unit	Area(12C)	Area(12C) / ISTD ②	② / unit	13C / 12C
	(-)4OHT		Sekita_6	47031773	5124062104	0.00917861	256.88	0.0357311
	(-)4OHT		Sekita_7	51639621	4913033647	0.0105107	262.04	0.0401112
	(-)4OHT		Sekita_8	45642745	3931581878	0.0116093	230.16	0.0504399
	(+)4OHT		Sekita_9	216682564	3767021093	0.0575209	628.92	0.0914599
	(+)4OHT		Sekita_10	264518657	2669212100	0.0990999	621.56	0.159437
	(+)4OHT		Sekita_11	198527855	2838723005	0.0699356	561.63	0.124523
	AT003n_Thiamine Pyrophosphate
	Category1	Category2	FileName	Area	ISTD	Area / ISTD ①	unit_x000D_ =	① / unit	Area(12C)	Area(12C) / ISTD ②	② / unit	13C / 12C
	(-)4OHT		Sekita_6	4911729	5124062104	0.000958562	256.88	0.00373155
	(-)4OHT		Sekita_7	5298855	4913033647	0.00107853	262.04	0.0041159
	(-)4OHT		Sekita_8	4900150	3931581878	0.00124636	230.16	0.00541517
	(+)4OHT		Sekita_9	10494318	3767021093	0.00278584	628.92	0.00442956
	(+)4OHT		Sekita_10	8256566	2669212100	0.00309326	621.56	0.00497661
	(+)4OHT		Sekita_11	8896965	2838723005	0.00313414	561.63	0.00558044
	AU001_UDP-N-acetylgalactosamine
	Category1	Category2	FileName	Area	ISTD	Area / ISTD ①	unit_x000D_ =	① / unit	Area(12C)	Area(12C) / ISTD ②	② / unit	13C / 12C
	(-)4OHT		Sekita_6	123097758	5124062104	0.0240235	256.88	0.0935202
	(-)4OHT		Sekita_7	118635462	4913033647	0.0241471	262.04	0.0921504
	(-)4OHT		Sekita_8	118473253	3931581878	0.0301337	230.16	0.130925
	(+)4OHT		Sekita_9	439564227	3767021093	0.116687	628.92	0.185536
	(+)4OHT		Sekita_10	377153710	2669212100	0.141298	621.56	0.227328
	(+)4OHT		Sekita_11	370116814	2838723005	0.130381	561.63	0.232148
	AU002_UDP-galactose
	Category1	Category2	FileName	Area	ISTD	Area / ISTD ①	unit_x000D_ =	① / unit	Area(12C)	Area(12C) / ISTD ②	② / unit	13C / 12C
	(-)4OHT		Sekita_6	154501	5124062104	3.01521e-05	256.88	0.000117378
	(-)4OHT		Sekita_7	125016	4913033647	2.54458e-05	262.04	9.71065e-05
	(-)4OHT		Sekita_8	135398	3931581878	3.44386e-05	230.16	0.000149629
	(+)4OHT		Sekita_9	1465803	3767021093	0.000389115	628.92	0.000618703
	(+)4OHT		Sekita_10	1035119	2669212100	0.000387799	621.56	0.000623913
	(+)4OHT		Sekita_11	1069663	2838723005	0.000376811	561.63	0.000670925
	AU003_UDP-glucuronate
	Category1	Category2	FileName	Area	ISTD	Area / ISTD ①	unit_x000D_ =	① / unit	Area(12C)	Area(12C) / ISTD ②	② / unit	13C / 12C
	(-)4OHT		Sekita_6	11508819	5124062104	0.00224603	256.88	0.00874352
	(-)4OHT		Sekita_7	11570451	4913033647	0.00235505	262.04	0.00898738
	(-)4OHT		Sekita_8	10418921	3931581878	0.00265006	230.16	0.011514
	(+)4OHT		Sekita_9	21138108	3767021093	0.00561136	628.92	0.00892221
	(+)4OHT		Sekita_10	14495149	2669212100	0.0054305	621.56	0.00873688
	(+)4OHT		Sekita_11	15326916	2838723005	0.00539923	561.63	0.0096135
	AU005_2',3'-cUMP
	Category1	Category2	FileName	Area	ISTD	Area / ISTD ①	unit_x000D_ =	① / unit	Area(12C)	Area(12C) / ISTD ②	② / unit	13C / 12C
	(-)4OHT		Sekita_6	41296	5124062104	8.05923e-06	256.88	3.13735e-05
	(-)4OHT		Sekita_7	69133	4913033647	1.40713e-05	262.04	5.36992e-05
	(-)4OHT		Sekita_8	415297	3931581878	0.000105631	230.16	0.000458946
	(+)4OHT		Sekita_9	2499197	3767021093	0.000663441	628.92	0.00105489
	(+)4OHT		Sekita_10	434585	2669212100	0.000162814	621.56	0.000261944
	(+)4OHT		Sekita_11	1447482	2838723005	0.000509906	561.63	0.000907904
	CA009_Allatoin
	Category1	Category2	FileName	Area	ISTD	Area / ISTD ①	unit_x000D_ =	① / unit	Area(12C)	Area(12C) / ISTD ②	② / unit	13C / 12C
	(-)4OHT		Sekita_6	67095629	5124062104	0.0130942	256.88	0.0509741
	(-)4OHT		Sekita_7	68292668	4913033647	0.0139003	262.04	0.0530465
	(-)4OHT		Sekita_8	75800956	3931581878	0.01928	230.16	0.0837679
	(+)4OHT		Sekita_9	129132339	3767021093	0.0342797	628.92	0.0545057
	(+)4OHT		Sekita_10	111859791	2669212100	0.0419074	621.56	0.067423
	(+)4OHT		Sekita_11	117190125	2838723005	0.0412827	561.63	0.0735051
	CG005_Glutathione_reduced form
	Category1	Category2	FileName	Area	ISTD	Area / ISTD ①	unit_x000D_ =	① / unit	Area(12C)	Area(12C) / ISTD ②	② / unit	13C / 12C
	(-)4OHT		Sekita_6	1018391084	5124062104	0.198747	256.88	0.773695
	(-)4OHT		Sekita_7	633301387	4913033647	0.128902	262.04	0.491918
	(-)4OHT		Sekita_8	415263598	3931581878	0.105623	230.16	0.458909
	(+)4OHT		Sekita_9	1208187487	3767021093	0.320728	628.92	0.509966
	(+)4OHT		Sekita_10	699228972	2669212100	0.261961	621.56	0.421457
	(+)4OHT		Sekita_11	1789103933	2838723005	0.63025	561.63	1.12218
	CG006_Glutathione_oxidized form
	Category1	Category2	FileName	Area	ISTD	Area / ISTD ①	unit_x000D_ =	① / unit	Area(12C)	Area(12C) / ISTD ②	② / unit	13C / 12C
	(-)4OHT		Sekita_6	41602	5124062104	8.11895e-06	256.88	3.1606e-05
	(-)4OHT		Sekita_7	26730	4913033647	5.44063e-06	262.04	2.07626e-05
	(-)4OHT		Sekita_8	16153	3931581878	4.10852e-06	230.16	1.78507e-05
	(+)4OHT		Sekita_9	16010	3767021093	4.25004e-06	628.92	6.75768e-06
	(+)4OHT		Sekita_10	117164	2669212100	4.38946e-05	621.56	7.06201e-05
	(+)4OHT		Sekita_11	1180991	2838723005	0.000416029	561.63	0.000740753
	CH001_Hypotaurine
	Category1	Category2	FileName	Area	ISTD	Area / ISTD ①	unit_x000D_ =	① / unit	Area(12C)	Area(12C) / ISTD ②	② / unit	13C / 12C
	(-)4OHT		Sekita_6	14076944	5124062104	0.00274722	256.88	0.0106946
	(-)4OHT		Sekita_7	103459661	4913033647	0.0210582	262.04	0.0803626
	(-)4OHT		Sekita_8	47356456	3931581878	0.0120451	230.16	0.0523338
	(+)4OHT		Sekita_9	345018785	3767021093	0.0915893	628.92	0.145629
	(+)4OHT		Sekita_10	26170885	2669212100	0.00980472	621.56	0.0157744
	(+)4OHT		Sekita_11	48893896	2838723005	0.0172239	561.63	0.0306677
	CT002_Taurine
	Category1	Category2	FileName	Area	ISTD	Area / ISTD ①	unit_x000D_ =	① / unit	Area(12C)	Area(12C) / ISTD ②	② / unit	13C / 12C
	(-)4OHT		Sekita_6	3771525101	5124062104	0.736042	256.88	2.86531
	(-)4OHT		Sekita_7	3806367310	4913033647	0.774749	262.04	2.95661
	(-)4OHT		Sekita_8	4221319348	3931581878	1.07369	230.16	4.66499
	(+)4OHT		Sekita_9	7088779461	3767021093	1.8818	628.92	2.99211
	(+)4OHT		Sekita_10	5658645104	2669212100	2.11997	621.56	3.41072
	(+)4OHT		Sekita_11	5969677272	2838723005	2.10294	561.63	3.74436
	CU001_Uric acid
	Category1	Category2	FileName	Area	ISTD	Area / ISTD ①	unit_x000D_ =	① / unit	Area(12C)	Area(12C) / ISTD ②	② / unit	13C / 12C
	(-)4OHT		Sekita_6	N/F	5124062104	0	256.88	0
	(-)4OHT		Sekita_7	N/F	4913033647	0	262.04	0
	(-)4OHT		Sekita_8	N/F	3931581878	0	230.16	0
	(+)4OHT		Sekita_9	N/F	3767021093	0	628.92	0
	(+)4OHT		Sekita_10	N/F	2669212100	0	621.56	0
	(+)4OHT		Sekita_11	N/F	2838723005	0	561.63	0
	CU003_Uracil
	Category1	Category2	FileName	Area	ISTD	Area / ISTD ①	unit_x000D_ =	① / unit	Area(12C)	Area(12C) / ISTD ②	② / unit	13C / 12C
	(-)4OHT		Sekita_6	5923890	5124062104	0.00115609	256.88	0.00450052
	(-)4OHT		Sekita_7	3794164	4913033647	0.000772265	262.04	0.00294713
	(-)4OHT		Sekita_8	13222264	3931581878	0.00336309	230.16	0.014612
	(+)4OHT		Sekita_9	70147786	3767021093	0.0186216	628.92	0.0296088
	(+)4OHT		Sekita_10	49162787	2669212100	0.0184185	621.56	0.0296326
	(+)4OHT		Sekita_11	89400128	2838723005	0.0314931	561.63	0.0560744
	CU004_Uridine
	Category1	Category2	FileName	Area	ISTD	Area / ISTD ①	unit_x000D_ =	① / unit	Area(12C)	Area(12C) / ISTD ②	② / unit	13C / 12C
	(-)4OHT		Sekita_6	207838	5124062104	4.05612e-05	256.88	0.000157899
	(-)4OHT		Sekita_7	36295	4913033647	7.38749e-06	262.04	2.81922e-05
	(-)4OHT		Sekita_8	8756	3931581878	2.22709e-06	230.16	9.67628e-06
	(+)4OHT		Sekita_9	3727275	3767021093	0.000989449	628.92	0.00157325
	(+)4OHT		Sekita_10	3865560	2669212100	0.0014482	621.56	0.00232995
	(+)4OHT		Sekita_11	4971377	2838723005	0.00175127	561.63	0.0031182
	NA001_cAMP
	Category1	Category2	FileName	Area	ISTD	Area / ISTD ①	unit_x000D_ =	① / unit	Area(12C)	Area(12C) / ISTD ②	② / unit	13C / 12C
	(-)4OHT		Sekita_6	4823430	5124062104	0.000941329	256.88	0.00366447
	(-)4OHT		Sekita_7	3918298	4913033647	0.000797531	262.04	0.00304355
	(-)4OHT		Sekita_8	7930732	3931581878	0.00201719	230.16	0.00876428
	(+)4OHT		Sekita_9	7766392	3767021093	0.00206168	628.92	0.00327813
	(+)4OHT		Sekita_10	5013172	2669212100	0.00187815	621.56	0.00302167
	(+)4OHT		Sekita_11	5824745	2838723005	0.00205189	561.63	0.00365345
	NA002_AMP
	Category1	Category2	FileName	Area	ISTD	Area / ISTD ①	unit_x000D_ =	① / unit	Area(12C)	Area(12C) / ISTD ②	② / unit	13C / 12C
	(-)4OHT		Sekita_6	203807507	5124062104	0.0397746	256.88	0.154837
	(-)4OHT		Sekita_7	156683211	4913033647	0.0318913	262.04	0.121704
	(-)4OHT		Sekita_8	225551988	3931581878	0.0573693	230.16	0.249258
	(+)4OHT		Sekita_9	414369143	3767021093	0.109999	628.92	0.174902
	(+)4OHT		Sekita_10	307767722	2669212100	0.115303	621.56	0.185506
	(+)4OHT		Sekita_11	248776786	2838723005	0.0876369	561.63	0.15604
	NA003_ADP
	Category1	Category2	FileName	Area	ISTD	Area / ISTD ①	unit_x000D_ =	① / unit	Area(12C)	Area(12C) / ISTD ②	② / unit	13C / 12C
	(-)4OHT		Sekita_6	631048106	5124062104	0.123154	256.88	0.479422
	(-)4OHT		Sekita_7	664807910	4913033647	0.135315	262.04	0.516391
	(-)4OHT		Sekita_8	631090479	3931581878	0.160518	230.16	0.69742
	(+)4OHT		Sekita_9	1103144282	3767021093	0.292843	628.92	0.465628
	(+)4OHT		Sekita_10	658983798	2669212100	0.246883	621.56	0.397199
	(+)4OHT		Sekita_11	678479693	2838723005	0.239009	561.63	0.425563
	NA004_ATP
	Category1	Category2	FileName	Area	ISTD	Area / ISTD ①	unit_x000D_ =	① / unit	Area(12C)	Area(12C) / ISTD ②	② / unit	13C / 12C
	(-)4OHT		Sekita_6	8675352143	5124062104	1.69306	256.88	6.59087
	(-)4OHT		Sekita_7	8212892146	4913033647	1.67165	262.04	6.37938
	(-)4OHT		Sekita_8	8242710010	3931581878	2.09654	230.16	9.10904
	(+)4OHT		Sekita_9	13549319662	3767021093	3.59683	628.92	5.71905
	(+)4OHT		Sekita_10	11590689562	2669212100	4.34236	621.56	6.98623
	(+)4OHT		Sekita_11	12420917351	2838723005	4.37553	561.63	7.79077
	NA005n_AQP [M-2H]-
	Category1	Category2	FileName	Area	ISTD	Area / ISTD ①	unit_x000D_ =	① / unit	Area(12C)	Area(12C) / ISTD ②	② / unit	13C / 12C
	(-)4OHT		Sekita_6	N/F	5124062104	0	256.88	0
	(-)4OHT		Sekita_7	N/F	4913033647	0	262.04	0
	(-)4OHT		Sekita_8	N/F	3931581878	0	230.16	0
	(+)4OHT		Sekita_9	N/F	3767021093	0	628.92	0
	(+)4OHT		Sekita_10	N/F	2669212100	0	621.56	0
	(+)4OHT		Sekita_11	N/F	2838723005	0	561.63	0
	NA005n_AQP
	Category1	Category2	FileName	Area	ISTD	Area / ISTD ①	unit_x000D_ =	① / unit	Area(12C)	Area(12C) / ISTD ②	② / unit	13C / 12C
	(-)4OHT		Sekita_6	1325905	5124062104	0.000258761	256.88	0.00100732
	(-)4OHT		Sekita_7	1222242	4913033647	0.000248775	262.04	0.00094938
	(-)4OHT		Sekita_8	1170242	3931581878	0.000297652	230.16	0.00129324
	(+)4OHT		Sekita_9	4422914	3767021093	0.00117411	628.92	0.00186687
	(+)4OHT		Sekita_10	2800990	2669212100	0.00104937	621.56	0.00168828
	(+)4OHT		Sekita_11	3397619	2838723005	0.00119688	561.63	0.00213109
	NA006n_ApppA [M-2H]-
	Category1	Category2	FileName	Area	ISTD	Area / ISTD ①	unit_x000D_ =	① / unit	Area(12C)	Area(12C) / ISTD ②	② / unit	13C / 12C
	(-)4OHT		Sekita_6	N/F	5124062104	0	256.88	0
	(-)4OHT		Sekita_7	N/F	4913033647	0	262.04	0
	(-)4OHT		Sekita_8	N/F	3931581878	0	230.16	0
	(+)4OHT		Sekita_9	N/F	3767021093	0	628.92	0
	(+)4OHT		Sekita_10	2959	2669212100	1.10857e-06	621.56	1.78352e-06
	(+)4OHT		Sekita_11	N/F	2838723005	0	561.63	0
	NA006n_ApppA
	Category1	Category2	FileName	Area	ISTD	Area / ISTD ①	unit_x000D_ =	① / unit	Area(12C)	Area(12C) / ISTD ②	② / unit	13C / 12C
	(-)4OHT		Sekita_6	820646	5124062104	0.000160155	256.88	0.000623464
	(-)4OHT		Sekita_7	776109	4913033647	0.000157969	262.04	0.000602845
	(-)4OHT		Sekita_8	982228	3931581878	0.00024983	230.16	0.00108546
	(+)4OHT		Sekita_9	1079967	3767021093	0.00028669	628.92	0.000455845
	(+)4OHT		Sekita_10	655825	2669212100	0.0002457	621.56	0.000395295
	(+)4OHT		Sekita_11	877482	2838723005	0.000309112	561.63	0.000550383
	NA007n_AppppA [M-2H]-
	Category1	Category2	FileName	Area	ISTD	Area / ISTD ①	unit_x000D_ =	① / unit	Area(12C)	Area(12C) / ISTD ②	② / unit	13C / 12C
	(-)4OHT		Sekita_6	4165	5124062104	8.12832e-07	256.88	3.16425e-06
	(-)4OHT		Sekita_7	15146	4913033647	3.08282e-06	262.04	1.17647e-05
	(-)4OHT		Sekita_8	N/F	3931581878	0	230.16	0
	(+)4OHT		Sekita_9	N/F	3767021093	0	628.92	0
	(+)4OHT		Sekita_10	4118	2669212100	1.54278e-06	621.56	2.48211e-06
	(+)4OHT		Sekita_11	9141	2838723005	3.22011e-06	561.63	5.73351e-06
	NA007n_AppppA
	Category1	Category2	FileName	Area	ISTD	Area / ISTD ①	unit_x000D_ =	① / unit	Area(12C)	Area(12C) / ISTD ②	② / unit	13C / 12C
	(-)4OHT		Sekita_6	89885	5124062104	1.75417e-05	256.88	6.82877e-05
	(-)4OHT		Sekita_7	151002	4913033647	3.0735e-05	262.04	0.000117291
	(-)4OHT		Sekita_8	89510	3931581878	2.27669e-05	230.16	9.89178e-05
	(+)4OHT		Sekita_9	598521	3767021093	0.000158884	628.92	0.000252631
	(+)4OHT		Sekita_10	417226	2669212100	0.000156311	621.56	0.000251481
	(+)4OHT		Sekita_11	497136	2838723005	0.000175127	561.63	0.000311819
	NA008n_Adenosine 3?,5?-diphosphate
	Category1	Category2	FileName	Area	ISTD	Area / ISTD ①	unit_x000D_ =	① / unit	Area(12C)	Area(12C) / ISTD ②	② / unit	13C / 12C
	(-)4OHT		Sekita_6	N/F	5124062104	0	256.88	0
	(-)4OHT		Sekita_7	N/F	4913033647	0	262.04	0
	(-)4OHT		Sekita_8	3159	3931581878	8.03493e-07	230.16	3.49102e-06
	(+)4OHT		Sekita_9	4266	3767021093	1.13246e-06	628.92	1.80064e-06
	(+)4OHT		Sekita_10	N/F	2669212100	0	621.56	0
	(+)4OHT		Sekita_11	N/F	2838723005	0	561.63	0
	NA009n_APS (5'-Adenylyl sulfate)
	Category1	Category2	FileName	Area	ISTD	Area / ISTD ①	unit_x000D_ =	① / unit	Area(12C)	Area(12C) / ISTD ②	② / unit	13C / 12C
	(-)4OHT		Sekita_6	6906365	5124062104	0.00134783	256.88	0.00524692
	(-)4OHT		Sekita_7	6895383	4913033647	0.00140349	262.04	0.00535601
	(-)4OHT		Sekita_8	6267457	3931581878	0.00159413	230.16	0.00692619
	(+)4OHT		Sekita_9	17462128	3767021093	0.00463553	628.92	0.00737061
	(+)4OHT		Sekita_10	10530427	2669212100	0.00394514	621.56	0.00634717
	(+)4OHT		Sekita_11	9343599	2838723005	0.00329148	561.63	0.00586058
	NA010n_Ap5A [M-2H]-
	Category1	Category2	FileName	Area	ISTD	Area / ISTD ①	unit_x000D_ =	① / unit	Area(12C)	Area(12C) / ISTD ②	② / unit	13C / 12C
	(-)4OHT		Sekita_6	3049	5124062104	5.95036e-07	256.88	2.3164e-06
	(-)4OHT		Sekita_7	N/F	4913033647	0	262.04	0
	(-)4OHT		Sekita_8	1629	3931581878	4.14337e-07	230.16	1.80021e-06
	(+)4OHT		Sekita_9	1372	3767021093	3.64214e-07	628.92	5.79109e-07
	(+)4OHT		Sekita_10	N/F	2669212100	0	621.56	0
	(+)4OHT		Sekita_11	2642	2838723005	9.307e-07	561.63	1.65714e-06
	NA010n_Ap5A
	Category1	Category2	FileName	Area	ISTD	Area / ISTD ①	unit_x000D_ =	① / unit	Area(12C)	Area(12C) / ISTD ②	② / unit	13C / 12C
	(-)4OHT		Sekita_6	N/F	5124062104	0	256.88	0
	(-)4OHT		Sekita_7	6235	4913033647	1.26907e-06	262.04	4.84305e-06
	(-)4OHT		Sekita_8	7978	3931581878	2.02921e-06	230.16	8.81651e-06
	(+)4OHT		Sekita_9	3798	3767021093	1.00822e-06	628.92	1.6031e-06
	(+)4OHT		Sekita_10	3697	2669212100	1.38505e-06	621.56	2.22835e-06
	(+)4OHT		Sekita_11	4271	2838723005	1.50455e-06	561.63	2.6789e-06
	NA011n_Ap6A [M-2H]-
	Category1	Category2	FileName	Area	ISTD	Area / ISTD ①	unit_x000D_ =	① / unit	Area(12C)	Area(12C) / ISTD ②	② / unit	13C / 12C
	(-)4OHT		Sekita_6	1423	5124062104	2.77709e-07	256.88	1.08109e-06
	(-)4OHT		Sekita_7	N/F	4913033647	0	262.04	0
	(-)4OHT		Sekita_8	N/F	3931581878	0	230.16	0
	(+)4OHT		Sekita_9	6105	3767021093	1.62064e-06	628.92	2.57687e-06
	(+)4OHT		Sekita_10	N/F	2669212100	0	621.56	0
	(+)4OHT		Sekita_11	N/F	2838723005	0	561.63	0
	NA011n_Ap6A
	Category1	Category2	FileName	Area	ISTD	Area / ISTD ①	unit_x000D_ =	① / unit	Area(12C)	Area(12C) / ISTD ②	② / unit	13C / 12C
	(-)4OHT		Sekita_6	N/F	5124062104	0	256.88	0
	(-)4OHT		Sekita_7	8010	4913033647	1.63036e-06	262.04	6.22179e-06
	(-)4OHT		Sekita_8	N/F	3931581878	0	230.16	0
	(+)4OHT		Sekita_9	2080	3767021093	5.5216e-07	628.92	8.7795e-07
	(+)4OHT		Sekita_10	N/F	2669212100	0	621.56	0
	(+)4OHT		Sekita_11	4477	2838723005	1.57712e-06	561.63	2.80811e-06
	NA012n_Ap4U [M-2H]-
	Category1	Category2	FileName	Area	ISTD	Area / ISTD ①	unit_x000D_ =	① / unit	Area(12C)	Area(12C) / ISTD ②	② / unit	13C / 12C
	(-)4OHT		Sekita_6	875	5124062104	1.70763e-07	256.88	6.64758e-07
	(-)4OHT		Sekita_7	N/F	4913033647	0	262.04	0
	(-)4OHT		Sekita_8	N/F	3931581878	0	230.16	0
	(+)4OHT		Sekita_9	N/F	3767021093	0	628.92	0
	(+)4OHT		Sekita_10	N/F	2669212100	0	621.56	0
	(+)4OHT		Sekita_11	N/F	2838723005	0	561.63	0
	NA012n_Ap4U
	Category1	Category2	FileName	Area	ISTD	Area / ISTD ①	unit_x000D_ =	① / unit	Area(12C)	Area(12C) / ISTD ②	② / unit	13C / 12C
	(-)4OHT		Sekita_6	1167	5124062104	2.27749e-07	256.88	8.86597e-07
	(-)4OHT		Sekita_7	6439	4913033647	1.3106e-06	262.04	5.00151e-06
	(-)4OHT		Sekita_8	2126	3931581878	5.40749e-07	230.16	2.34945e-06
	(+)4OHT		Sekita_9	1561	3767021093	4.14386e-07	628.92	6.58885e-07
	(+)4OHT		Sekita_10	N/F	2669212100	0	621.56	0
	(+)4OHT		Sekita_11	7830	2838723005	2.75828e-06	561.63	4.91121e-06
	NC001_cCMP
	Category1	Category2	FileName	Area	ISTD	Area / ISTD ①	unit_x000D_ =	① / unit	Area(12C)	Area(12C) / ISTD ②	② / unit	13C / 12C
	(-)4OHT		Sekita_6	115155	5124062104	2.24734e-05	256.88	8.74859e-05
	(-)4OHT		Sekita_7	N/F	4913033647	0	262.04	0
	(-)4OHT		Sekita_8	N/F	3931581878	0	230.16	0
	(+)4OHT		Sekita_9	N/F	3767021093	0	628.92	0
	(+)4OHT		Sekita_10	667557	2669212100	0.000250095	621.56	0.000402367
	(+)4OHT		Sekita_11	1002282	2838723005	0.000353075	561.63	0.000628661
	NC002_CMP
	Category1	Category2	FileName	Area	ISTD	Area / ISTD ①	unit_x000D_ =	① / unit	Area(12C)	Area(12C) / ISTD ②	② / unit	13C / 12C
	(-)4OHT		Sekita_6	15931789	5124062104	0.00310921	256.88	0.0121037
	(-)4OHT		Sekita_7	14268458	4913033647	0.00290421	262.04	0.0110831
	(-)4OHT		Sekita_8	20075943	3931581878	0.00510633	230.16	0.022186
	(+)4OHT		Sekita_9	18267343	3767021093	0.00484928	628.92	0.00771049
	(+)4OHT		Sekita_10	22103639	2669212100	0.00828096	621.56	0.0133229
	(+)4OHT		Sekita_11	20832013	2838723005	0.00733852	561.63	0.0130665
	NC003_CDP
	Category1	Category2	FileName	Area	ISTD	Area / ISTD ①	unit_x000D_ =	① / unit	Area(12C)	Area(12C) / ISTD ②	② / unit	13C / 12C
	(-)4OHT		Sekita_6	49430439	5124062104	0.00964673	256.88	0.0375534
	(-)4OHT		Sekita_7	35535725	4913033647	0.00723295	262.04	0.0276025
	(-)4OHT		Sekita_8	59384709	3931581878	0.0151045	230.16	0.0656262
	(+)4OHT		Sekita_9	103219294	3767021093	0.0274008	628.92	0.043568
	(+)4OHT		Sekita_10	73295359	2669212100	0.0274595	621.56	0.0441784
	(+)4OHT		Sekita_11	76828907	2838723005	0.0270646	561.63	0.0481894
	NC004_CTP
	Category1	Category2	FileName	Area	ISTD	Area / ISTD ①	unit_x000D_ =	① / unit	Area(12C)	Area(12C) / ISTD ②	② / unit	13C / 12C
	(-)4OHT		Sekita_6	902457513	5124062104	0.176122	256.88	0.685618
	(-)4OHT		Sekita_7	826228972	4913033647	0.168171	262.04	0.641775
	(-)4OHT		Sekita_8	810557964	3931581878	0.206166	230.16	0.89575
	(+)4OHT		Sekita_9	2104389081	3767021093	0.558635	628.92	0.888245
	(+)4OHT		Sekita_10	1747117420	2669212100	0.654544	621.56	1.05307
	(+)4OHT		Sekita_11	1630009191	2838723005	0.574205	561.63	1.02239
	NC006_Citrate
	Category1	Category2	FileName	Area	ISTD	Area / ISTD ①	unit_x000D_ =	① / unit	Area(12C)	Area(12C) / ISTD ②	② / unit	13C / 12C
	(-)4OHT		Sekita_6	1111100021	5124062104	0.21684	256.88	0.844128
	(-)4OHT		Sekita_7	1027103636	4913033647	0.209057	262.04	0.797805
	(-)4OHT		Sekita_8	1050980848	3931581878	0.267318	230.16	1.16144
	(+)4OHT		Sekita_9	4403576712	3767021093	1.16898	628.92	1.85871
	(+)4OHT		Sekita_10	3609785421	2669212100	1.35238	621.56	2.17578
	(+)4OHT		Sekita_11	3515122667	2838723005	1.23828	561.63	2.20479
	NC006_Citrate_[13C]2
	Category1	Category2	FileName	Area	ISTD	Area / ISTD ①	unit_x000D_ =	① / unit	Area(12C)	Area(12C) / ISTD ②	② / unit	13C / 12C
	(-)4OHT		Sekita_6	1229651229	5124062104	0.239976	256.88	0.934194	1111100021	0.21684	0.844128	1.1067
	(-)4OHT		Sekita_7	1141458745	4913033647	0.232333	262.04	0.886631	1027103636	0.209057	0.797805	1.11134
	(-)4OHT		Sekita_8	1089821410	3931581878	0.277197	230.16	1.20437	1050980848	0.267318	1.16144	1.03696
	(+)4OHT		Sekita_9	2571335468	3767021093	0.682591	628.92	1.08534	4403576712	1.16898	1.85871	0.58392
	(+)4OHT		Sekita_10	2095064242	2669212100	0.7849	621.56	1.26279	3609785421	1.35238	2.17578	0.580385
	(+)4OHT		Sekita_11	2164874853	2838723005	0.762623	561.63	1.35787	3515122667	1.23828	2.20479	0.615875
	ND001_NAD
	Category1	Category2	FileName	Area	ISTD	Area / ISTD ①	unit_x000D_ =	① / unit	Area(12C)	Area(12C) / ISTD ②	② / unit	13C / 12C
	(-)4OHT		Sekita_6	18429	5124062104	3.59656e-06	256.88	1.40009e-05
	(-)4OHT		Sekita_7	23454	4913033647	4.77383e-06	262.04	1.8218e-05
	(-)4OHT		Sekita_8	137104	3931581878	3.48725e-05	230.16	0.000151514
	(+)4OHT		Sekita_9	27152	3767021093	7.20782e-06	628.92	1.14606e-05
	(+)4OHT		Sekita_10	29930	2669212100	1.1213e-05	621.56	1.80402e-05
	(+)4OHT		Sekita_11	111874	2838723005	3.941e-05	561.63	7.01707e-05
	ND002_NADH
	Category1	Category2	FileName	Area	ISTD	Area / ISTD ①	unit_x000D_ =	① / unit	Area(12C)	Area(12C) / ISTD ②	② / unit	13C / 12C
	(-)4OHT		Sekita_6	30208614	5124062104	0.00589544	256.88	0.0229502
	(-)4OHT		Sekita_7	28567097	4913033647	0.00581455	262.04	0.0221896
	(-)4OHT		Sekita_8	23213872	3931581878	0.00590446	230.16	0.0256537
	(+)4OHT		Sekita_9	85098115	3767021093	0.0225903	628.92	0.0359192
	(+)4OHT		Sekita_10	82486941	2669212100	0.0309031	621.56	0.0497186
	(+)4OHT		Sekita_11	337087	2838723005	0.000118746	561.63	0.000211431
	ND003_dUMP
	Category1	Category2	FileName	Area	ISTD	Area / ISTD ①	unit_x000D_ =	① / unit	Area(12C)	Area(12C) / ISTD ②	② / unit	13C / 12C
	(-)4OHT		Sekita_6	123470	5124062104	2.40961e-05	256.88	9.3803e-05
	(-)4OHT		Sekita_7	60557	4913033647	1.23258e-05	262.04	4.70378e-05
	(-)4OHT		Sekita_8	66406	3931581878	1.68904e-05	230.16	7.33855e-05
	(+)4OHT		Sekita_9	525509	3767021093	0.000139503	628.92	0.000221813
	(+)4OHT		Sekita_10	410108	2669212100	0.000153644	621.56	0.000247191
	(+)4OHT		Sekita_11	621102	2838723005	0.000218796	561.63	0.000389574
	ND004_dATP
	Category1	Category2	FileName	Area	ISTD	Area / ISTD ①	unit_x000D_ =	① / unit	Area(12C)	Area(12C) / ISTD ②	② / unit	13C / 12C
	(-)4OHT		Sekita_6	13922651	5124062104	0.00271711	256.88	0.0105774
	(-)4OHT		Sekita_7	13395430	4913033647	0.00272651	262.04	0.0104049
	(-)4OHT		Sekita_8	13096940	3931581878	0.00333121	230.16	0.0144735
	(+)4OHT		Sekita_9	43339645	3767021093	0.011505	628.92	0.0182933
	(+)4OHT		Sekita_10	35963260	2669212100	0.0134734	621.56	0.0216767
	(+)4OHT		Sekita_11	37144770	2838723005	0.013085	561.63	0.0232983
	ND005_dGTP
	Category1	Category2	FileName	Area	ISTD	Area / ISTD ①	unit_x000D_ =	① / unit	Area(12C)	Area(12C) / ISTD ②	② / unit	13C / 12C
	(-)4OHT		Sekita_6	4205277	5124062104	0.000820692	256.88	0.00319485
	(-)4OHT		Sekita_7	4352741	4913033647	0.000885958	262.04	0.003381
	(-)4OHT		Sekita_8	4224237	3931581878	0.00107444	230.16	0.00466822
	(+)4OHT		Sekita_9	10587836	3767021093	0.00281067	628.92	0.00446903
	(+)4OHT		Sekita_10	6468976	2669212100	0.00242355	621.56	0.00389915
	(+)4OHT		Sekita_11	8820133	2838723005	0.00310708	561.63	0.00553225
	ND006_dCTP
	Category1	Category2	FileName	Area	ISTD	Area / ISTD ①	unit_x000D_ =	① / unit	Area(12C)	Area(12C) / ISTD ②	② / unit	13C / 12C
	(-)4OHT		Sekita_6	12524274	5124062104	0.00244421	256.88	0.00951498
	(-)4OHT		Sekita_7	11070676	4913033647	0.00225333	262.04	0.00859918
	(-)4OHT		Sekita_8	9748776	3931581878	0.00247961	230.16	0.0107734
	(+)4OHT		Sekita_9	44486877	3767021093	0.0118096	628.92	0.0187775
	(+)4OHT		Sekita_10	33503364	2669212100	0.0125518	621.56	0.020194
	(+)4OHT		Sekita_11	35532065	2838723005	0.0125169	561.63	0.0222868
	NF001_FAD
	Category1	Category2	FileName	Area	ISTD	Area / ISTD ①	unit_x000D_ =	① / unit	Area(12C)	Area(12C) / ISTD ②	② / unit	13C / 12C
	(-)4OHT		Sekita_6	798081	5124062104	0.000155752	256.88	0.000606321
	(-)4OHT		Sekita_7	816445	4913033647	0.000166179	262.04	0.000634176
	(-)4OHT		Sekita_8	907293	3931581878	0.00023077	230.16	0.00100265
	(+)4OHT		Sekita_9	2412143	3767021093	0.000640332	628.92	0.00101814
	(+)4OHT		Sekita_10	1852211	2669212100	0.000693917	621.56	0.00111641
	(+)4OHT		Sekita_11	1895781	2838723005	0.000667829	561.63	0.00118909
	NG001_cGMP
	Category1	Category2	FileName	Area	ISTD	Area / ISTD ①	unit_x000D_ =	① / unit	Area(12C)	Area(12C) / ISTD ②	② / unit	13C / 12C
	(-)4OHT		Sekita_6	45011	5124062104	8.78424e-06	256.88	3.41959e-05
	(-)4OHT		Sekita_7	77906	4913033647	1.5857e-05	262.04	6.05137e-05
	(-)4OHT		Sekita_8	54478	3931581878	1.38565e-05	230.16	6.02038e-05
	(+)4OHT		Sekita_9	10474	3767021093	2.78045e-06	628.92	4.42099e-06
	(+)4OHT		Sekita_10	19376	2669212100	7.25907e-06	621.56	1.16788e-05
	(+)4OHT		Sekita_11	201444	2838723005	7.09629e-05	561.63	0.000126352
	NG002_GMP
	Category1	Category2	FileName	Area	ISTD	Area / ISTD ①	unit_x000D_ =	① / unit	Area(12C)	Area(12C) / ISTD ②	② / unit	13C / 12C
	(-)4OHT		Sekita_6	26911172	5124062104	0.00525192	256.88	0.020445
	(-)4OHT		Sekita_7	23240608	4913033647	0.0047304	262.04	0.0180522
	(-)4OHT		Sekita_8	38927404	3931581878	0.00990121	230.16	0.0430188
	(+)4OHT		Sekita_9	109588890	3767021093	0.0290917	628.92	0.0462565
	(+)4OHT		Sekita_10	92498631	2669212100	0.0346539	621.56	0.0557531
	(+)4OHT		Sekita_11	78253586	2838723005	0.0275665	561.63	0.049083
	NG003_GDP
	Category1	Category2	FileName	Area	ISTD	Area / ISTD ①	unit_x000D_ =	① / unit	Area(12C)	Area(12C) / ISTD ②	② / unit	13C / 12C
	(-)4OHT		Sekita_6	110793600	5124062104	0.0216222	256.88	0.0841725
	(-)4OHT		Sekita_7	118603199	4913033647	0.0241405	262.04	0.0921253
	(-)4OHT		Sekita_8	106460889	3931581878	0.0270784	230.16	0.11765
	(+)4OHT		Sekita_9	189664359	3767021093	0.0503486	628.92	0.0800557
	(+)4OHT		Sekita_10	123873150	2669212100	0.0464081	621.56	0.074664
	(+)4OHT		Sekita_11	120488003	2838723005	0.0424444	561.63	0.0755737
	NG004_GTP
	Category1	Category2	FileName	Area	ISTD	Area / ISTD ①	unit_x000D_ =	① / unit	Area(12C)	Area(12C) / ISTD ②	② / unit	13C / 12C
	(-)4OHT		Sekita_6	1016218025	5124062104	0.198323	256.88	0.772044
	(-)4OHT		Sekita_7	1027058959	4913033647	0.209048	262.04	0.797771
	(-)4OHT		Sekita_8	1112610174	3931581878	0.282993	230.16	1.22955
	(+)4OHT		Sekita_9	2767529527	3767021093	0.734673	628.92	1.16815
	(+)4OHT		Sekita_10	2185259357	2669212100	0.818691	621.56	1.31715
	(+)4OHT		Sekita_11	2383255643	2838723005	0.839552	561.63	1.49485
	NG005_?-D-Glucosamine 1-phosphate-qb
	Category1	Category2	FileName	Area	ISTD	Area / ISTD ①	unit_x000D_ =	① / unit	Area(12C)	Area(12C) / ISTD ②	② / unit	13C / 12C
	(-)4OHT		Sekita_6	64215257	5124062104	0.0125321	256.88	0.0487858
	(-)4OHT		Sekita_7	66340498	4913033647	0.013503	262.04	0.0515301
	(-)4OHT		Sekita_8	66982214	3931581878	0.017037	230.16	0.0740223
	(+)4OHT		Sekita_9	108906367	3767021093	0.0289105	628.92	0.0459684
	(+)4OHT		Sekita_10	86672248	2669212100	0.0324711	621.56	0.0522413
	(+)4OHT		Sekita_11	102928732	2838723005	0.0362588	561.63	0.06456
	NG006n_Guanosine 5?-tetraphosphate
	Category1	Category2	FileName	Area	ISTD	Area / ISTD ①	unit_x000D_ =	① / unit	Area(12C)	Area(12C) / ISTD ②	② / unit	13C / 12C
	(-)4OHT		Sekita_6	39840	5124062104	7.77508e-06	256.88	3.02674e-05
	(-)4OHT		Sekita_7	9643	4913033647	1.96274e-06	262.04	7.49022e-06
	(-)4OHT		Sekita_8	17368	3931581878	4.41756e-06	230.16	1.91934e-05
	(+)4OHT		Sekita_9	331902	3767021093	8.81073e-05	628.92	0.000140093
	(+)4OHT		Sekita_10	199538	2669212100	7.47554e-05	621.56	0.000120271
	(+)4OHT		Sekita_11	304545	2838723005	0.000107282	561.63	0.00019102
	NI001_Iso-citrate
	Category1	Category2	FileName	Area	ISTD	Area / ISTD ①	unit_x000D_ =	① / unit	Area(12C)	Area(12C) / ISTD ②	② / unit	13C / 12C
	(-)4OHT		Sekita_6	52658951	5124062104	0.0102768	256.88	0.0400062
	(-)4OHT		Sekita_7	54914353	4913033647	0.0111773	262.04	0.0426549
	(-)4OHT		Sekita_8	50610472	3931581878	0.0128728	230.16	0.0559298
	(+)4OHT		Sekita_9	242550633	3767021093	0.0643879	628.92	0.102379
	(+)4OHT		Sekita_10	170328979	2669212100	0.0638125	621.56	0.102665
	(+)4OHT		Sekita_11	158588398	2838723005	0.0558661	561.63	0.0994714
	NI001_Iso-citrate_[13C]2
	Category1	Category2	FileName	Area	ISTD	Area / ISTD ①	unit_x000D_ =	① / unit	Area(12C)	Area(12C) / ISTD ②	② / unit	13C / 12C
	(-)4OHT		Sekita_6	51167598	5124062104	0.00998575	256.88	0.0388732	52658951	0.0102768	0.0400062	0.971679
	(-)4OHT		Sekita_7	50172016	4913033647	0.010212	262.04	0.0389712	54914353	0.0111773	0.0426549	0.913641
	(-)4OHT		Sekita_8	42325369	3931581878	0.0107655	230.16	0.0467739	50610472	0.0128728	0.0559298	0.836297
	(+)4OHT		Sekita_9	134627814	3767021093	0.0357385	628.92	0.0568252	242550633	0.0643879	0.102379	0.55505
	(+)4OHT		Sekita_10	88066988	2669212100	0.0329936	621.56	0.053082	170328979	0.0638125	0.102665	0.517041
	(+)4OHT		Sekita_11	93938688	2838723005	0.0330919	561.63	0.0589211	158588398	0.0558661	0.0994714	0.592343
	NI002_IMP
	Category1	Category2	FileName	Area	ISTD	Area / ISTD ①	unit_x000D_ =	① / unit	Area(12C)	Area(12C) / ISTD ②	② / unit	13C / 12C
	(-)4OHT		Sekita_6	4393913	5124062104	0.000857506	256.88	0.00333816
	(-)4OHT		Sekita_7	3387094	4913033647	0.00068941	262.04	0.00263093
	(-)4OHT		Sekita_8	6718164	3931581878	0.00170877	230.16	0.00742426
	(+)4OHT		Sekita_9	326256309	3767021093	0.0866086	628.92	0.13771
	(+)4OHT		Sekita_10	206459844	2669212100	0.0773486	621.56	0.124443
	(+)4OHT		Sekita_11	172165364	2838723005	0.0606489	561.63	0.107987
	NI003n_Itaconic acid
	Category1	Category2	FileName	Area	ISTD	Area / ISTD ①	unit_x000D_ =	① / unit	Area(12C)	Area(12C) / ISTD ②	② / unit	13C / 12C
	(-)4OHT		Sekita_6	32246834	5124062104	0.00629322	256.88	0.0244987
	(-)4OHT		Sekita_7	28782248	4913033647	0.00585835	262.04	0.0223567
	(-)4OHT		Sekita_8	26953437	3931581878	0.00685562	230.16	0.0297863
	(+)4OHT		Sekita_9	34390870	3767021093	0.00912946	628.92	0.0145161
	(+)4OHT		Sekita_10	26195338	2669212100	0.00981388	621.56	0.0157891
	(+)4OHT		Sekita_11	28344331	2838723005	0.00998489	561.63	0.0177784
	NN001_NADPH
	Category1	Category2	FileName	Area	ISTD	Area / ISTD ①	unit_x000D_ =	① / unit	Area(12C)	Area(12C) / ISTD ②	② / unit	13C / 12C
	(-)4OHT		Sekita_6	52508857	5124062104	0.0102475	256.88	0.0398922
	(-)4OHT		Sekita_7	55351499	4913033647	0.0112663	262.04	0.0429944
	(-)4OHT		Sekita_8	53440294	3931581878	0.0135926	230.16	0.059057
	(+)4OHT		Sekita_9	93247138	3767021093	0.0247535	628.92	0.0393588
	(+)4OHT		Sekita_10	67136430	2669212100	0.0251522	621.56	0.0404662
	(+)4OHT		Sekita_11	53989247	2838723005	0.0190188	561.63	0.0338637
	NN002_NADP
	Category1	Category2	FileName	Area	ISTD	Area / ISTD ①	unit_x000D_ =	① / unit	Area(12C)	Area(12C) / ISTD ②	② / unit	13C / 12C
	(-)4OHT		Sekita_6	12152	5124062104	2.37156e-06	256.88	9.23215e-06
	(-)4OHT		Sekita_7	27422	4913033647	5.58148e-06	262.04	2.13001e-05
	(-)4OHT		Sekita_8	31946	3931581878	8.12548e-06	230.16	3.53036e-05
	(+)4OHT		Sekita_9	10637	3767021093	2.82372e-06	628.92	4.48979e-06
	(+)4OHT		Sekita_10	5728	2669212100	2.14595e-06	621.56	3.45253e-06
	(+)4OHT		Sekita_11	5990	2838723005	2.1101e-06	561.63	3.75711e-06
	NR001n_Riboflavin-5'-phosphate
	Category1	Category2	FileName	Area	ISTD	Area / ISTD ①	unit_x000D_ =	① / unit	Area(12C)	Area(12C) / ISTD ②	② / unit	13C / 12C
	(-)4OHT		Sekita_6	1803248	5124062104	0.000351918	256.88	0.00136997
	(-)4OHT		Sekita_7	1667246	4913033647	0.000339352	262.04	0.00129504
	(-)4OHT		Sekita_8	1805092	3931581878	0.000459126	230.16	0.00199481
	(+)4OHT		Sekita_9	4062171	3767021093	0.00107835	628.92	0.00171461
	(+)4OHT		Sekita_10	3577405	2669212100	0.00134025	621.56	0.00215626
	(+)4OHT		Sekita_11	3939703	2838723005	0.00138784	561.63	0.0024711
	NT001_cTMP
	Category1	Category2	FileName	Area	ISTD	Area / ISTD ①	unit_x000D_ =	① / unit	Area(12C)	Area(12C) / ISTD ②	② / unit	13C / 12C
	(-)4OHT		Sekita_6	N/F	5124062104	0	256.88	0
	(-)4OHT		Sekita_7	N/F	4913033647	0	262.04	0
	(-)4OHT		Sekita_8	N/F	3931581878	0	230.16	0
	(+)4OHT		Sekita_9	N/F	3767021093	0	628.92	0
	(+)4OHT		Sekita_10	N/F	2669212100	0	621.56	0
	(+)4OHT		Sekita_11	N/F	2838723005	0	561.63	0
	NT002_TMP
	Category1	Category2	FileName	Area	ISTD	Area / ISTD ①	unit_x000D_ =	① / unit	Area(12C)	Area(12C) / ISTD ②	② / unit	13C / 12C
	(-)4OHT		Sekita_6	346944	5124062104	6.77088e-05	256.88	0.000263581
	(-)4OHT		Sekita_7	248699	4913033647	5.06203e-05	262.04	0.000193178
	(-)4OHT		Sekita_8	325594	3931581878	8.2815e-05	230.16	0.000359815
	(+)4OHT		Sekita_9	3454905	3767021093	0.000917145	628.92	0.00145829
	(+)4OHT		Sekita_10	2592752	2669212100	0.000971355	621.56	0.00156277
	(+)4OHT		Sekita_11	2763766	2838723005	0.000973595	561.63	0.00173352
	NT003_TDP
	Category1	Category2	FileName	Area	ISTD	Area / ISTD ①	unit_x000D_ =	① / unit	Area(12C)	Area(12C) / ISTD ②	② / unit	13C / 12C
	(-)4OHT		Sekita_6	805279	5124062104	0.000157156	256.88	0.000611789
	(-)4OHT		Sekita_7	514006	4913033647	0.000104621	262.04	0.000399255
	(-)4OHT		Sekita_8	697732	3931581878	0.000177469	230.16	0.000771066
	(+)4OHT		Sekita_9	4340568	3767021093	0.00115225	628.92	0.00183212
	(+)4OHT		Sekita_10	2724598	2669212100	0.00102075	621.56	0.00164224
	(+)4OHT		Sekita_11	2476553	2838723005	0.000872418	561.63	0.00155337
	NT004_TTP
	Category1	Category2	FileName	Area	ISTD	Area / ISTD ①	unit_x000D_ =	① / unit	Area(12C)	Area(12C) / ISTD ②	② / unit	13C / 12C
	(-)4OHT		Sekita_6	9512274	5124062104	0.00185639	256.88	0.00722669
	(-)4OHT		Sekita_7	8255786	4913033647	0.00168038	262.04	0.0064127
	(-)4OHT		Sekita_8	8189608	3931581878	0.00208303	230.16	0.00905036
	(+)4OHT		Sekita_9	46863354	3767021093	0.0124404	628.92	0.0197806
	(+)4OHT		Sekita_10	39909176	2669212100	0.0149517	621.56	0.0240551
	(+)4OHT		Sekita_11	39545293	2838723005	0.0139307	561.63	0.024804
	NT005n_Thymidine 3,5-cyclic monophosphate
	Category1	Category2	FileName	Area	ISTD	Area / ISTD ①	unit_x000D_ =	① / unit	Area(12C)	Area(12C) / ISTD ②	② / unit	13C / 12C
	(-)4OHT		Sekita_6	N/F	5124062104	0	256.88	0
	(-)4OHT		Sekita_7	N/F	4913033647	0	262.04	0
	(-)4OHT		Sekita_8	N/F	3931581878	0	230.16	0
	(+)4OHT		Sekita_9	N/F	3767021093	0	628.92	0
	(+)4OHT		Sekita_10	N/F	2669212100	0	621.56	0
	(+)4OHT		Sekita_11	N/F	2838723005	0	561.63	0
	NU001_UTP
	Category1	Category2	FileName	Area	ISTD	Area / ISTD ①	unit_x000D_ =	① / unit	Area(12C)	Area(12C) / ISTD ②	② / unit	13C / 12C
	(-)4OHT		Sekita_6	1452029275	5124062104	0.283375	256.88	1.10314
	(-)4OHT		Sekita_7	1504929261	4913033647	0.306314	262.04	1.16896
	(-)4OHT		Sekita_8	1540545301	3931581878	0.391839	230.16	1.70246
	(+)4OHT		Sekita_9	3024118724	3767021093	0.802788	628.92	1.27645
	(+)4OHT		Sekita_10	2765409712	2669212100	1.03604	621.56	1.66684
	(+)4OHT		Sekita_11	2793017947	2838723005	0.983899	561.63	1.75186
	NU003_UDP-glucose
	Category1	Category2	FileName	Area	ISTD	Area / ISTD ①	unit_x000D_ =	① / unit	Area(12C)	Area(12C) / ISTD ②	② / unit	13C / 12C
	(-)4OHT		Sekita_6	2227249	5124062104	0.000434665	256.88	0.00169209
	(-)4OHT		Sekita_7	2153278	4913033647	0.000438279	262.04	0.00167256
	(-)4OHT		Sekita_8	2156137	3931581878	0.000548415	230.16	0.00238275
	(+)4OHT		Sekita_9	14454318	3767021093	0.00383707	628.92	0.00610104
	(+)4OHT		Sekita_10	10233202	2669212100	0.00383379	621.56	0.00616801
	(+)4OHT		Sekita_11	10618967	2838723005	0.00374075	561.63	0.00666053
	NU003_UDP-glucose_[13C]3
	Category1	Category2	FileName	Area	ISTD	Area / ISTD ①	unit_x000D_ =	① / unit	Area(12C)	Area(12C) / ISTD ②	② / unit	13C / 12C
	(-)4OHT		Sekita_6	181862	5124062104	3.54918e-05	256.88	0.000138165	2227249	0.000434665	0.00169209	0.0816532
	(-)4OHT		Sekita_7	240862	4913033647	4.90251e-05	262.04	0.00018709	2153278	0.000438279	0.00167256	0.111858
	(-)4OHT		Sekita_8	256003	3931581878	6.51145e-05	230.16	0.00028291	2156137	0.000548415	0.00238275	0.118732
	(+)4OHT		Sekita_9	1522873	3767021093	0.000404265	628.92	0.000642792	14454318	0.00383707	0.00610104	0.105358
	(+)4OHT		Sekita_10	1235524	2669212100	0.00046288	621.56	0.000744706	10233202	0.00383379	0.00616801	0.120737
	(+)4OHT		Sekita_11	1203515	2838723005	0.000423964	561.63	0.00075488	10618967	0.00374075	0.00666053	0.113336
	NU003_UDP-glucose_[13C]6
	Category1	Category2	FileName	Area	ISTD	Area / ISTD ①	unit_x000D_ =	① / unit	Area(12C)	Area(12C) / ISTD ②	② / unit	13C / 12C
	(-)4OHT		Sekita_6	24429022	5124062104	0.00476751	256.88	0.0185593	2227249	0.000434665	0.00169209	10.9682
	(-)4OHT		Sekita_7	25729568	4913033647	0.005237	262.04	0.0199855	2153278	0.000438279	0.00167256	11.949
	(-)4OHT		Sekita_8	26453147	3931581878	0.00672837	230.16	0.0292335	2156137	0.000548415	0.00238275	12.2688
	(+)4OHT		Sekita_9	87039784	3767021093	0.0231057	628.92	0.0367387	14454318	0.00383707	0.00610104	6.02172
	(+)4OHT		Sekita_10	62334177	2669212100	0.023353	621.56	0.0375716	10233202	0.00383379	0.00616801	6.09137
	(+)4OHT		Sekita_11	60091769	2838723005	0.0211686	561.63	0.0376913	10618967	0.00374075	0.00666053	5.65891
	NU004_UDP
	Category1	Category2	FileName	Area	ISTD	Area / ISTD ①	unit_x000D_ =	① / unit	Area(12C)	Area(12C) / ISTD ②	② / unit	13C / 12C
	(-)4OHT		Sekita_6	202816029	5124062104	0.0395811	256.88	0.154084
	(-)4OHT		Sekita_7	150686750	4913033647	0.0306708	262.04	0.117046
	(-)4OHT		Sekita_8	191589019	3931581878	0.0487308	230.16	0.211726
	(+)4OHT		Sekita_9	413668927	3767021093	0.109813	628.92	0.174606
	(+)4OHT		Sekita_10	256103746	2669212100	0.0959473	621.56	0.154365
	(+)4OHT		Sekita_11	260030126	2838723005	0.0916011	561.63	0.163099
	NU005_UMP
	Category1	Category2	FileName	Area	ISTD	Area / ISTD ①	unit_x000D_ =	① / unit	Area(12C)	Area(12C) / ISTD ②	② / unit	13C / 12C
	(-)4OHT		Sekita_6	1222981684	5124062104	0.238674	256.88	0.929127
	(-)4OHT		Sekita_7	1299387282	4913033647	0.264478	262.04	1.0093
	(-)4OHT		Sekita_8	1288190025	3931581878	0.327652	230.16	1.42358
	(+)4OHT		Sekita_9	3984717270	3767021093	1.05779	628.92	1.68192
	(+)4OHT		Sekita_10	2614995303	2669212100	0.979688	621.56	1.57618
	(+)4OHT		Sekita_11	2678610542	2838723005	0.943597	561.63	1.6801
	SFA02_Propionate
	Category1	Category2	FileName	Area	ISTD	Area / ISTD ①	unit_x000D_ =	① / unit	Area(12C)	Area(12C) / ISTD ②	② / unit	13C / 12C
	(-)4OHT		Sekita_6	11215	5124062104	2.18869e-06	256.88	8.52029e-06
	(-)4OHT		Sekita_7	13237	4913033647	2.69426e-06	262.04	1.02819e-05
	(-)4OHT		Sekita_8	1585	3931581878	4.03146e-07	230.16	1.75159e-06
	(+)4OHT		Sekita_9	12827	3767021093	3.40508e-06	628.92	5.41417e-06
	(+)4OHT		Sekita_10	16015	2669212100	5.9999e-06	621.56	9.65297e-06
	(+)4OHT		Sekita_11	11374	2838723005	4.00673e-06	561.63	7.13411e-06
	SFA03_Butyrate
	Category1	Category2	FileName	Area	ISTD	Area / ISTD ①	unit_x000D_ =	① / unit	Area(12C)	Area(12C) / ISTD ②	② / unit	13C / 12C
	(-)4OHT		Sekita_6	8065667	5124062104	0.00157408	256.88	0.00612767
	(-)4OHT		Sekita_7	5592309	4913033647	0.00113826	262.04	0.00434384
	(-)4OHT		Sekita_8	4301151	3931581878	0.001094	230.16	0.00475322
	(+)4OHT		Sekita_9	9168100	3767021093	0.00243378	628.92	0.00386978
	(+)4OHT		Sekita_10	5456203	2669212100	0.00204412	621.56	0.0032887
	(+)4OHT		Sekita_11	5681849	2838723005	0.00200155	561.63	0.00356383
	SFA04_Iso-butyrate
	Category1	Category2	FileName	Area	ISTD	Area / ISTD ①	unit_x000D_ =	① / unit	Area(12C)	Area(12C) / ISTD ②	② / unit	13C / 12C
	(-)4OHT		Sekita_6	2305856	5124062104	0.000450005	256.88	0.00175181
	(-)4OHT		Sekita_7	2813145	4913033647	0.000572588	262.04	0.00218512
	(-)4OHT		Sekita_8	2478280	3931581878	0.000630352	230.16	0.00273876
	(+)4OHT		Sekita_9	1977073	3767021093	0.000524837	628.92	0.000834506
	(+)4OHT		Sekita_10	1456404	2669212100	0.000545631	621.56	0.000877841
	(+)4OHT		Sekita_11	1357411	2838723005	0.000478177	561.63	0.000851409
	SFA05_Valeric acid
	Category1	Category2	FileName	Area	ISTD	Area / ISTD ①	unit_x000D_ =	① / unit	Area(12C)	Area(12C) / ISTD ②	② / unit	13C / 12C
	(-)4OHT		Sekita_6	7763860	5124062104	0.00151518	256.88	0.00589838
	(-)4OHT		Sekita_7	6159725	4913033647	0.00125375	262.04	0.00478458
	(-)4OHT		Sekita_8	7334887	3931581878	0.00186563	230.16	0.00810581
	(+)4OHT		Sekita_9	9118352	3767021093	0.00242057	628.92	0.00384878
	(+)4OHT		Sekita_10	5866345	2669212100	0.00219778	621.56	0.00353591
	(+)4OHT		Sekita_11	10388385	2838723005	0.00365953	561.63	0.0065159
	Special_1_HPO4
	Category1	Category2	FileName	Area	ISTD	Area / ISTD ①	unit_x000D_ =	① / unit	Area(12C)	Area(12C) / ISTD ②	② / unit	13C / 12C
	(-)4OHT		Sekita_6	50431091918	5124062104	9.84201	256.88	38.3137
	(-)4OHT		Sekita_7	53053654854	4913033647	10.7986	262.04	41.2096
	(-)4OHT		Sekita_8	50764985447	3931581878	12.9121	230.16	56.1005
	(+)4OHT		Sekita_9	60338065855	3767021093	16.0174	628.92	25.4682
	(+)4OHT		Sekita_10	48860539187	2669212100	18.3052	621.56	29.4505
	(+)4OHT		Sekita_11	52255095985	2838723005	18.408	561.63	32.776
	Special_2_Pyrophosphate
	Category1	Category2	FileName	Area	ISTD	Area / ISTD ①	unit_x000D_ =	① / unit	Area(12C)	Area(12C) / ISTD ②	② / unit	13C / 12C
	(-)4OHT		Sekita_6	617887715	5124062104	0.120586	256.88	0.469424
	(-)4OHT		Sekita_7	582274634	4913033647	0.118516	262.04	0.452283
	(-)4OHT		Sekita_8	589512480	3931581878	0.149943	230.16	0.651472
	(+)4OHT		Sekita_9	709930711	3767021093	0.188459	628.92	0.299656
	(+)4OHT		Sekita_10	655218600	2669212100	0.245473	621.56	0.39493
	(+)4OHT		Sekita_11	832671357	2838723005	0.293326	561.63	0.522276
	Special_3_H4P3O10
	Category1	Category2	FileName	Area	ISTD	Area / ISTD ①	unit_x000D_ =	① / unit	Area(12C)	Area(12C) / ISTD ②	② / unit	13C / 12C
	(-)4OHT		Sekita_6	19315755	5124062104	0.00376962	256.88	0.0146746
	(-)4OHT		Sekita_7	19250819	4913033647	0.00391832	262.04	0.0149531
	(-)4OHT		Sekita_8	17670195	3931581878	0.00449442	230.16	0.0195274
	(+)4OHT		Sekita_9	18461933	3767021093	0.00490094	628.92	0.00779262
	(+)4OHT		Sekita_10	16063986	2669212100	0.00601825	621.56	0.00968249
	(+)4OHT		Sekita_11	19595092	2838723005	0.00690278	561.63	0.0122906
	Special_4_H5P4O13
	Category1	Category2	FileName	Area	ISTD	Area / ISTD ①	unit_x000D_ =	① / unit	Area(12C)	Area(12C) / ISTD ②	② / unit	13C / 12C
	(-)4OHT		Sekita_6	107296	5124062104	2.09396e-05	256.88	8.15152e-05
	(-)4OHT		Sekita_7	66752	4913033647	1.35867e-05	262.04	5.18498e-05
	(-)4OHT		Sekita_8	150457	3931581878	3.82688e-05	230.16	0.000166271
	(+)4OHT		Sekita_9	N/F	3767021093	0	628.92	0
	(+)4OHT		Sekita_10	N/F	2669212100	0	621.56	0
	(+)4OHT		Sekita_11	N/F	2838723005	0	561.63	0

## Sheet: Summary
Category	AA001_cis-Aconitate	AA001_cis-Aconitate_[13C]1	AA001_cis-Aconitate_[13C]2	AA001_cis-Aconitate_[13C]3	AA001_cis-Aconitate_[13C]4	AA001_cis-Aconitate_[13C]5	AA001_cis-Aconitate_[13C]6	AA002_N-Acetyl-L-glutamic_Acid	AA002_N-Acetyl-L-glutamic_Acid_[13C]1	AA002_N-Acetyl-L-glutamic_Acid_[13C]2	AA002_N-Acetyl-L-glutamic_Acid_[13C]3	AA002_N-Acetyl-L-glutamic_Acid_[13C]4	AA002_N-Acetyl-L-glutamic_Acid_[13C]5	AA002_N-Acetyl-L-glutamic_Acid_[13C]6	AA003_Adenylosuccinate	AA004_Arginosuccinate	AA005_Acetoacetate	AA005_Acetoacetate_[13C]2	AA006_N-Acetyl-α-D-glucosamine_1-phosphate	AA007_N-Acetyl-D-glucosamine_6-phosphate	AA008_N-Acetylneuraminic_acid	AA009_N-α-Acetyl-L-methionine_sulfoxide	AA011_N-Acetylaspartate	AA011_N-Acetylaspartate_[13C]1	AA011_N-Acetylaspartate_[13C]2	AA011_N-Acetylaspartate_[13C]3	AA011_N-Acetylaspartate_[13C]4	AA011_N-Acetylaspartate_[13C]5	AA011_N-Acetylaspartate_[13C]6	AA012_N-Acetyl-Asp-Glu	AA013_ADP-ribose	AA014n_Ascorbic_acid	AC001_Cholate	AC002_Carbamoyl-DL-aspartic_acid	AC003_Creatine_phosphate	AC004_CMP-N-acetylneuraminate	AC005_L-Cysteine_S-sulfate	AC007_Cysteic_acid	AD001_DHAP +AG010_G3P	AD001_DHAP +AG010_G3P_[13C]3	AD002_2,3-Diphosphoglycerate	AD002_2,3-Diphosphoglycerate_[13C]1	AD002_2,3-Diphosphoglycerate_[13C]2	AD002_2,3-Diphosphoglycerate_[13C]3	AD003_Dihydroorotate	AD004_2-Deoxy-glucose_6-phosphate	AE001_Erythrose4-phosphate	AE001_Erythrose4-phosphate_[13C]1	AE001_Erythrose4-phosphate_[13C]2
(-)4OHT rep1	0.0190754	0.00211441	0.0183468	0.00498803	0.00527365	0.00491787	0.000936327	0.653311	0.0528945	0.0965581	0.00985303	0.0167993	0.00444626	0.00331714	0.000138272	0	0.000425926	7.05148e-05	0.01713	0.00778286	0.101445	0.000618329	2.984	0.227975	0.721429	0.299813	0.15169	0.176567	0.0249704	0.00135248	0.0269396	0.00117529	0	0.0112703	1.28841	0.0274048	0.000100333	0.00645053	0.0539448	2.86274	0.0442054	0.00324762	0.0036035	0.444749	0.000364611	0	0.000142994	1.85254e-05	6.41612e-06
(-)4OHT rep2	0.0183466	0.00196548	0.017129	0.00455967	0.00470889	0.00428164	0.000766654	0.64103	0.0522151	0.0956294	0.00967825	0.0164427	0.00461882	0.00318885	0.000107384	0	0.000312689	6.42008e-05	0.0162458	0.00732685	0.0965109	0.000613966	3.20341	0.243182	0.786083	0.310121	0.161172	0.186781	0.0256398	0.00124026	0.0285498	0.000606183	0	0.0126575	1.27366	0.0290796	0.000149702	0.00727281	0.0514743	2.95843	0.0416039	0.00321388	0.00351858	0.426451	0.000359465	5.97722e-06	0.000154618	5.12724e-05	5.42183e-05
(-)4OHT rep3	0.0241476	0.00253827	0.020095	0.00582191	0.00562263	0.00455423	0.000977409	1.0296	0.0836038	0.16106	0.0166683	0.0292147	0.00805457	0.00564388	0.000568787	0	0.000625545	1.45976e-05	0.0306438	0.0123782	0.155653	0.00104081	4.46878	0.339196	1.10208	0.448784	0.232547	0.273513	0.0385085	0.00168112	0.0450815	0.00182926	0	0.0167288	1.94019	0.0448237	0.000205162	0.00999639	0.076025	4.08953	0.0872891	0.00641252	0.00625723	0.611597	0.000503196	0	9.62284e-05	3.82021e-05	9.10117e-06
(+)4OHT rep1	0.0458287	0.00476822	0.0246714	0.0148563	0.00777012	0.00939277	0.00202449	1.0528	0.0849157	0.0797366	0.0134338	0.0167476	0.00553944	0.003645	0.00488696	0	0.000651149	6.31627e-06	0.0425645	0.0120789	0.104486	0.00119921	9.25353	0.67614	0.734122	0.751363	0.181209	0.276083	0.0363702	0.00233674	0.0402231	0.00107833	0	0.0351773	1.37958	0.0414504	2.34884e-05	0.0058864	0.23607	15.5751	0.0603293	0.00351204	0.00346841	0.458894	0.00102708	0	0.00321653	0.00030793	0.000419132
(+)4OHT rep2	0.0446415	0.00482619	0.0234672	0.0132616	0.00747267	0.00893501	0.00175945	1.21558	0.0978241	0.0922591	0.0149613	0.0183564	0.00636271	0.00400612	0.00414253	0	0.000565735	9.64094e-06	0.0306152	0.0127745	0.128837	0.00144998	10.4521	0.76351	0.864232	0.839047	0.215644	0.316293	0.0421837	0.00295841	0.0388967	0.00149608	0	0.0403557	2.03236	0.0510577	3.24343e-05	0.0078214	0.235564	15.7841	0.0598393	0.0034781	0.00378385	0.487514	0.00131069	0	0.00265052	0.000270912	0.00028234
(+)4OHT rep3	0.05897	0.00621937	0.0306065	0.0168918	0.0106548	0.0124464	0.00262842	1.23753	0.0989394	0.0983318	0.0145453	0.0207243	0.0072616	0.00472389	0.00426382	0	0.000988475	8.74327e-05	0.0764913	0.0130654	0.155031	0.00153804	12.0383	0.870306	1.03013	0.90563	0.256598	0.394481	0.0537628	0.00285588	0.0696212	0.0764335	0	0.0466009	2.17439	0.0497529	0.000650877	0.0076598	0.211501	13.2491	0.0647861	0.00412068	0.00393259	0.47882	0.00124307	0	0.00211978	0.000199395	0.000236648
[truncated: 318 more columns]
