# Supplementary material for: AKT signaling is associated with epigenetic reprogramming via the upregulation of TET and its cofactor, alpha-ketoglutarate during iPSC generation
Source: Stem Cell Res Ther. 2021 Sep 25;12:510. doi: 10.1186/s13287-021-02578-1 (PMC8467031; doi:10.1186/s13287-021-02578-1)
Supplement: Supplementary file 2 — Additional file 2: Auto ma ted shell scr ipt used for quantification of DNA methylation. [file 13287_2021_2578_MOESM2_ESM.sh]

#!/bin/bash

cd

#Color specification

Color_l='-e \e[30;47m'
Color_off='\e[m'

#Date

DATESTR=`date "+%y%m%d"`

#Location of QUMA

QUMA="location"


echo ${Color_l}Analyzing by QUMA${Color_off}

echo ${Color_l}Follow the instructions.${Color_off}


echo  
echo ${Color_l}In this analysis, three text files will be created${Color_off}
echo ${Color_l}"1) Overall result of the analysis for each sequnece data (textdata_~)"${Color_off}
echo ${Color_l}"2) Summary of the analysis for each target region ({Date}_Summary_~)"${Color_off}
echo ${Color_l}"3) Methylation pattern diagram  ({Date}_dot_~)"${Color_off}

echo  
echo ${Color_l}"1) Specify a saving folder of the overall result of the analysis for each sequnece data (textdata_~)"${Color_off}
echo ${Color_l}Drag and drop is OK.${Color_off}
echo ${Color_l}Space in the folder name is not allowed.${Color_off}

read -r -p "Save1>" save1

Save1=(`wslpath -u ${save1}`)

echo  
echo ${Color_l}"2)Specify a saving folder of the summary of the analysis for each target region ({Date}_Summary_~)"${Color_off}
echo ${Color_l}Drag and drop is OK.${Color_off}
echo ${Color_l}Space in the folder name is not allowed.${Color_off}

read -r -p "Save2>" save2

Save2=(`wslpath -u ${save2}`)

echo  
echo ${Color_l}"3)Specify a saving folder of the methylation pattern diagram  ({Date}_dot_~)"${Color_off}
echo ${Color_l}Drag and drop is OK.${Color_off}
echo ${Color_l}Space in the folder name is not allowed.${Color_off}

read -r -p "Save3>" save3

Save3=(`wslpath -u ${save3}`)

echo   
echo ${Color_l}Questions about your target sequences,${Color_off}
echo  
echo ${Color_l}Specify names of your target sequences.${Color_off}
echo ${Color_l}These names will be used for the following questions and file names.${Color_off}
echo ${Color_l}Press enter if no names are specified.${Color_off}
echo ${Color_l}If no names are specified, they will be displayed as Sample ${Color_off}

echo   
echo ${Color_l}How many target sequences do you have? ${Color_off}

read -p ">>" Ans1

for a in `seq ${Ans1}`
do

echo   
echo ${Color_l}What is the name of the No. $a target sequence?${Color_off}
echo ${Color_l}"ex) Name>>Nanog_set1"${Color_off}
read -p "Name>>" name_[$a]

echo
echo ${name_[$a]:=Sample$a}


echo  
echo ${Color_l}Input the target sequence data of ${name_[$a]}. ${Color_off}
echo ${Color_l}Drag and drop is OK.${Color_off}
echo ${Color_l}Space in the file name is not allowed.${Color_off}

read -r -p "Data of ${name_[$a]}>>" R_${name_[$a]}

done


echo  
echo ${Color_l}Questions about your sequence data.${Color_off}

echo ${Color_l}"Do you want to upload sequence data one by one, or folders (each folder should contain sequence data corresponding to one target sequence)?"${Color_off}
echo ${Color_l}Input 1 for one by one uploading, or 2 for uploading folders.${Color_off}

read -p "1 or 2?>>" Ans2


case "$Ans2" in

[1]) echo 

for a in `seq ${Ans1}`
do

echo  
echo ${Color_l}How many sequnece data do you have correspoinding to ${name_[$a]}? ${Color_off}

read -p "Number of sequence data>>" data_[$a]


for b in `seq ${data_[$a]}`
do
 
echo ${Color_l}Input the sequence data of No. $b correspoinding to ${name_[$a]}. ${Color_off}
echo ${Color_l}Drag and drop is OK.{Color_off}
echo ${Color_l}Space in the file name is not allowed.${Color_off}

read -r -p "The sequence data of ${name_[$a]}_No. $b>>" S_${name_[$a]}_[$b]

done
done
;;


[2]) echo  

for a in `seq ${Ans1}`
do

echo  
echo ${Color_l}How many sequnece data do you have correspoinding to ${name_[$a]}? ${Color_off}

read -p "Number of sequence data>>" DATA_[$a]

data_[$a]=$((${DATA_[$a]}-1))

echo ${Color_l}Specify the folder containing the sequence data corresponding to ${name_[$a]}. ${Color_off}

read -r -p "Folder>>" folder_[$a]

Folder=(`wslpath -u ${folder_[$a]}`)

ls ${Folder} > ${QUMA}/temp_[$a].txt

file=(`cat ${QUMA}/temp_[$a].txt`)

IFS_SAVE=$IFS
IFS=$'\n'

count=0

for i in ${file[@]}
do

  declare -A ${name_[$a]}_[$count]=$i
 count=$((count+1))

done

IFS=$IFS_SAVE

done
;;

esac

echo  
echo ${Color_l}"Options for QUMA analysis."${Color_off}
echo ${Color_l}"Press enter without input in you want to analyze with the defalt setting." ${Color_off}
echo ${Color_l}"output format (0|1|2|3) default 3"${Color_off}
echo ${Color_l}"condition of convert direction of genomic sequence (0|1|2) default 0"${Color_off}
echo ${Color_l}"upper limit of unconverted CpHs (integer, default 5)"${Color_off}
echo ${Color_l}"lower limit of percent converted CpHs (float, default 95.0)"${Color_off}
echo ${Color_l}"upper limit of alignment mismatches (integer, default 10)"${Color_off}
echo ${Color_l}"lower limit of percent identity (float, default 90.0)"${Color_off}
echo ${Color_l}"-u, -c, -m -p options are only affected output format 3"${Color_off}

echo  
read -p "output format>>" f

echo
echo ${f:=3}

echo  
read -p "condition of convert direction of genomic sequence>>" d

echo
echo ${d:=0}

echo  
read -p "upper limit of unconverted CpHs>>" u

echo
echo ${u:=5}

echo  
read -p "lower limit of percent converted CpHs>>" c

echo
echo ${c:=95.0}

echo  
read -p "upper limit of alignment mismatches>>" m

echo
echo ${m:=10}

echo
read -p "lower limit of percent identity>>" p

echo
echo ${p:=90.0}


echo  
echo "Executing the QUMA analysis"


case "$Ans2" in

[1]) echo  

for a in `seq ${Ans1}`
do

for b in `seq ${data_[$a]}`
do

echo  
echo -------------------------------------------------------------------

echo  
echo "Analyzing the sequence data No. $b corresponding to ${name_[$a]}"

RDF='${'
RDF+=R_${name_[$a]}
RDF+='}'

RF=(`eval wslpath -u ${RDF}`)


SDF='${'
SDF+=S_${name_[$a]}_[$b]
SDF+='}'

SF=(`eval wslpath -u ${SDF}`)


#QUMA analysis
eval perl ${QUMA}/quma.pl -d $d -u $u -c $c -m $m -p $p -g ${RF} -q ${SF} -f $f > ${Save1}/textdata_${name_[$a]}_data[$b].txt

#Summarizing CpG position and % of methylation.

echo ${name_[$a]}_data[$b] >> ${Save2}/${DATESTR}_Summary_${name_[$a]}.txt

eval echo ${SF} >> ${Save2}/${DATESTR}_Summary_${name_[$a]}.txt

sed -n '4,6p' ${Save1}/textdata_${name_[$a]}_data[$b].txt >> ${Save2}/${DATESTR}_Summary_${name_[$a]}.txt

echo    >> ${Save2}/${DATESTR}_Summary_${name_[$a]}.txt

sed -n '14,18p' ${Save1}/textdata_${name_[$a]}_data[$b].txt  >> ${Save2}/${DATESTR}_Summary_${name_[$a]}.txt

echo    >> ${Save2}/${DATESTR}_Summary_${name_[$a]}.txt

#Replacing M to filled circles and U to open circles, sorting and converting to a text data.

sed -e '1,25d' ${Save1}/textdata_${name_[$a]}_data[$b].txt | sort -t$'\t' -k7,7n -k12,12 | cut -f 12  | sed -e "s/M/●\t/g" -e "s/U/○\t/g" -e "s/A/×\t/g" -e "s/T/×\t/g" -e "s/G/×\t/g" -e "s/C/×\t/g" | grep -v excluded > ${Save3}/${DATESTR}_dot_${name_[$a]}_data[$b].txt

echo -------------------------------------------------------------------
done
done

echo "Finished"
;;

[2]) echo  

for a in `seq ${Ans1}`
do

for b in `seq 0 ${data_[$a]}`
do

echo  
echo -------------------------------------------------------------------

echo  
echo "Analyzing the sequence data No. $(($b+1)) corresponding to ${name_[$a]}"

RDF='${'
RDF+=R_${name_[$a]}
RDF+='}'

RF=(`eval wslpath -u ${RDF}`)

Folder=(`wslpath -u ${folder_[$a]}`)

SDF=${Folder}/
SDF+='${'
SDF+=${name_[$a]}_[$b]
SDF+='}'

SF=(`eval echo ${SDF}`)


#QUMA analysis
eval perl ${QUMA}/quma.pl -d $d -u $u -c $c -m $m -p $p -g ${RF} -q ${SF} -f $f > ${Save1}/textdata_${name_[$a]}_data[$(($b+1))].txt

#Summarizing CpG position and % of methylation.

echo ${name_[$a]}_data[$(($b+1))] >> ${Save2}/${DATESTR}_Summary_${name_[$a]}.txt

eval echo ${SF} >> ${Save2}/${DATESTR}_Summary_${name_[$a]}.txt

echo    >> ${Save2}/${DATESTR}_Summary_${name_[$a]}.txt

sed -n '4,6p' ${Save1}/textdata_${name_[$a]}_data[$(($b+1))].txt >> ${Save2}/${DATESTR}_Summary_${name_[$a]}.txt

echo    >> ${Save2}/${DATESTR}_Summary_${name_[$a]}.txt

sed -n '14,18p' ${Save1}/textdata_${name_[$a]}_data[$(($b+1))].txt  >> ${Save2}/${DATESTR}_Summary_${name_[$a]}.txt

echo    >> ${Save2}/${DATESTR}_Summary_${name_[$a]}.txt

#Replacing M to filled circles and U to open circles, sorting and converting to a text data.

sed -e '1,25d' ${Save1}/textdata_${name_[$a]}_data[$(($b+1))].txt | sort -t$'\t' -k7,7n -k12,12 | cut -f 12  | sed -e "s/M/●\t/g" -e "s/U/○\t/g" -e "s/A/×\t/g" -e "s/T/×\t/g" -e "s/G/×\t/g" -e "s/C/×\t/g" | grep -v excluded > ${Save3}/${DATESTR}_dot_${name_[$a]}_data[$(($b+1))].txt

echo  

echo -------------------------------------------------------------------
done
done

for a in `seq ${Ans1}`
do
rm ${QUMA}/temp_[$a].txt
done

echo "Finished"
;;

esac
